# Supplementary material for: Attenuation of chronic antiviral T-cell responses through constitutive COX2-dependent prostanoid synthesis by lymph node fibroblasts
Source: PLoS Biol. 2019 Jul 15;17(7):e3000072. doi: 10.1371/journal.pbio.3000072 (PMC6657915; doi:10.1371/journal.pbio.3000072)
Supplement: S1 Data — Also available at DOI: 10.5281/zenodo.3256348. (XLSX) [file pbio.3000072.s001.xlsx]

## Sheet: Figure1
	Figure 1
	Figure 1A
			% proliferated CD8+							cell # of proliferated CD8+									% inhibition CD8+ T cells
		# Experiment	w/o stroma	+pLN2	+pLN2 +1400W	+pLN2 + indo			# Experiment	w/o stroma	+pLN2	+1400W	+pLN2 +1400W	+ indo	+pLN2 + indo			# Experiment	pLN2 only	1400W (3uM)	Indomethacin (10uM)
		Exp #1	87.2	33	91.1	91.1			Exp #1	29971.7	3049.88	38614.5	19616.4	33290	19640.8			Exp #1	91.3791	57.2081	41.2532
			86.4	51.5	91.4	91.4				40783.4	6024.05	53068	21998.1	33576.1	16891.2				82.9721	52.0126	49.4775
		Exp #2	87.4	12.8	78.8	81.8			Exp #2	56947.8	1536.16	42156.3	32888.3	53288.2	32580.4			Exp #2	97.1054	28.3891	34.9502
			86.9	34	80.3	86				49192.2	7096.99	49696.4	34268.1	46882.5	41657.6				86.6271	25.3848	16.8267
		Exp #3	87.4	72	94.4	95.3			Exp #3	46386	3193	53662	15340	41488	48970			Exp #3	92.9774	64.1472	-10.511
			88.3	70	93.7	94.6				46496	2149	46775	23801	43951	50667				95.2736	44.372	-14.3406
			85.5	55.3	93.7	94.4				43521	1877	27921	17849	47498	41424				95.8718	58.2831	6.51813
		Exp #4	88.3	31.3	88.9	79.7			Exp #4	67308	2629	80373	36980	68846	27866			Exp #4	96.5136	49.7598	63.9224
			88.8	28	89.6	83.2				76178	1870	66883	29213	82561	29659				97.5201	60.3118	61.601
			90.5	31.9	91.3	86.2				82736	2198	73563	37230	80310	44583				97.0852	49.4201	42.2792
		Mean	87.67	41.98	89.32	88.37			Mean	53952	3162	53271	26918	53169	35394			Mean	93.33	48.93	29.2
		Std. Deviation	1.38888	19.3255	5.45564	5.72733			Std. Deviation	16675	1882	16220	8206	18008	11858			Std. Deviation	4.971	13.02	28.2
								D'Agostino & Pearson normality test	K2	0.8103	5.856	0.2749	3.063	1.549	1.26		D'Agostino & Pearson normality test	K2	4.346	2.076	1.364
									P value	0.6669	0.0535	0.8716	0.2162	0.4609	0.5325			P value	0.1139	0.3541	0.5057
									Passed normality test (alpha=0.05)?	Yes	Yes	Yes	Yes	Yes	Yes			Passed normality test (alpha=0.05)?	Yes	Yes	Yes
										w/o stroma vs pLN2								ANOVA summary
										-	1400W	Indomethacin						F	32.72
									P value	<0.001	<0.001	0.02						P value	<0.001
									P value summary	***	***	*						P value summary	***
									Significantly different (P < 0.05)?	Yes	Yes	Yes						Significant diff. among means (P < 0.05)?	Yes
									One- or two-tailed P value?	Two-tailed	Two-tailed	Two-tailed						R square	0.7079
									Test	All with Unpaired t test
																		Tukey's multiple comparisons test	Mean Diff.	95.00% CI of diff.	Significant?	Summary	Adjusted P Value
																		pLN2 only vs. 1400W	44.4	24.27 to 64.54	Yes	***	<0.001
																		pLN2 only vs. indo	64.13	44 to 84.27	Yes	***	<0.001
																		1400W vs. indo	19.73	-0.4043 to 39.87	No	ns	0.06
			% proliferated CD4+							cell # of proliferated CD4+									% inhibition CD4+ T cells
		# Experiment	w/o stroma	+pLN2	+pLN2 +1400W	+pLN2 + indo			# Experiment	w/o stroma	+pLN2	+1400W	+pLN2 +1400W	+ indo	+pLN2 + indo			# Experiment	pLN2 only	1400W	Indomethacin (10uM)
		Exp #1	81	23.3	66.5	70.6			Exp #1	18222.5	2676.62	23403.2	7736.05	29427.4	11067.5			Exp #1	87.4969	73.7578	62.2565
			80.6	36.5	68.1	65.1				24593	4512.7	35555.5	8647.24	29218.4	10523.9				78.9202	70.6668	64.1104
		Exp #2	80.5	5.66	59.6	68.3			Exp #2	27605	624.475	21246	12001.1	33202	16758.7			Exp #2	97.5436	48.2666	46.4039
			79.6	24.5	59.3	74.5				23240	3821.89	25149.9	12391.2	29335.1	21547.4				84.9665	46.5849	31.0892
		Exp #3	91.6	57.2	85.7	93			Exp #3	29146	1494	31692	6041	29871	24893			Exp #3	94.5984	75.4188	22.8539
			91.7	58.4	87.6	91.7				27946	1176	27105	10221	31635	23650				95.7482	58.4101	26.7061
			88.7	47.7	85.3	91.1				25884	1058	14930	7331	35296	20482				96.1748	70.1697	36.524
		Exp #4	86.8	31.2	82.9	81.4			Exp #4	37665	2811	45040	19964	50453	23294			Exp #4	93.2806	50.3408	58.5934
			87.6	25	82.5	82.8				42281	1819	36525	16946	60659	22653				95.6519	57.8479	59.7328
			88.5	29.1	83.3	85.3				45557	2043	39041	19171	57658	29134				95.1165	52.3133	48.2124
									Mean	30214	2204	29969	12045	38675	20400
		Mean	85.66	33.856	76.08	80.38			Std. Deviation	8771	1251	9210	5048	12530	5960			Mean	91.95	60.38	45.65
		Std. Deviation	4.77032	16.4927	11.3467	10.2364		D'Agostino & Pearson normality test	K2	1.159	1.111	0.169	1.686	2.693	0.9513			Std. Deviation	6.096	11.16	15.5
									P value	0.5601	0.5739	0.919	0.4305	0.2601	0.6215		D'Agostino & Pearson normality test	K2	4.627	3.901	2.762
									Passed normality test (alpha=0.05)?	Yes	Yes	Yes	Yes	Yes	Yes			P value	0.0989	0.1422	0.2513
																		Passed normality test (alpha=0.05)?	Yes	Yes	Yes
										w/o stroma vs pLN2
										-	1400W	Indomethacin						ANOVA summary
									P value	<0.001	<0.001	<0.001						F	41.8
									P value summary	***	***	***						P value	<0.001
									Significantly different (P < 0.05)?	Yes	Yes	Yes						P value summary	***
									One- or two-tailed P value?	Two-tailed	Two-tailed	Two-tailed						Significant diff. among means (P < 0.05)?	Yes
									Test	All with Unpaired t test								R square	0.756
																		Tukey's multiple comparisons test	Mean Diff.	95.00% CI of diff.	Significant?	Summary	Adjusted P Value
																		pLN2 only vs. 1400W	31.6	18.7 to 44.4	Yes	***	<0.001
																		pLN2 only vs. indomethacin	46.3	33.5 to 59.1	Yes	***	<0.001
																		1400W vs. indomethacin	14.7	1.89 to 27.6	Yes	*	0.02
	Figure 1B
		% inhibition CD8+ T cells				% inhibition CD4+ T cells
		# Experiment	DMSO	Celecoxib		# Experiment	DMSO	Celecoxib
		Exp #1	95.0484	35.4491		Exp #1	96.1824	51.4814
			79.2913	33.621			82.0414	50.2585
			79.5708	37.2262			83.4109	48.9414
		Exp #2	88.2044	40.5641		Exp #2	83.107	51.0476
			83.0727	17.2742			80.1293	37.1244
			75.6031	10.8816			75.7262	35.503
		Exp #3	97.2595	80.4624		Exp #3	95.6232	74.3167
			96.1116	66.7631			93.3697	64.1365
			93.0262	71.3561			90.0628	67.4914
		Mean	87.47	43.73		Mean	86.63	53.37
		Std. Deviation	8.283	24.1		Std. Deviation	7.368	13.11
	D'Agostino & Pearson normality test	K2	3.137	0.8529	D'Agostino & Pearson normality test	K2	1.635	0.3326
		P value	0.2084	0.6528		P value	0.4416	0.8468
		Passed normality test (alpha=0.05)?	Yes	Yes		Passed normality test (alpha=0.05)?	Yes	Yes
		P value	<0.001			P value	<0.001
		P value summary	***			P value summary	***
		Significantly different (P < 0.05)?	Yes			Significantly different (P < 0.05)?	Yes
		One- or two-tailed P value?	Two-tailed			One- or two-tailed P value?	Two-tailed
		Test	Unpaired t-test			Test	Unpaired t-test
	Figure 1C
			median CD44 total CD8+									normalized data only (MFI CD44, CD8+ total)									median CD25 total CD8+									normalized data only (MFI CD25, CD8+ total)
		# Experiment	w/o stroma	+pLN2	+1400W	+pLN2 +1400W	+ indo	+pLN2 + indo				w/o stroma	+pLN2	+1400W	+pLN2 +1400W	+ indo	+pLN2 + indo			# Experiment	w/o stroma	+pLN2	+1400W	+pLN2 +1400W	+ indo	+pLN2 + indo				w/o stroma	+pLN2	+1400W	+pLN2 +1400W	+ indo	+pLN2 + indo
		Exp #1	10294	638	12553	11827	11666	16192				1.04843	0.0649794	1.27851	1.20456	1.18816	1.64913			Exp #1	2219	341	2476	3016	2832	4633				1.15754	0.177882	1.2916	1.57329	1.47731	2.4168
			9343	1815	8834	12757	9343	13764				0.951571	0.184855	0.89973	1.29928	0.951571	1.40184				1615	445	2480	2888	2963	3894				0.842462	0.232133	1.29369	1.50652	1.54564	2.0313
		average	9818.5									1.02292	0.0313221	1.00198	0.553742	0.963815	0.8621			average	1917									1.0526	0.0528416	0.992745	0.868803	1.13906	1.2503
		normalized 1	1.04843	0.0649794	1.2785	1.20456	1.18817	1.64913				0.977085	0.0630564	1.03231	0.627432	0.90422	0.758078			normalized 1	1.15754	0.177882	1.2916	1.57329	1.47731	2.4168				0.9474	0.132406	0.98549	1.01572	1.03083	1.71886
		normalized 2	0.951571	0.184855	0.89973	1.29928	0.951571	1.40184				0.989944	0.278289	1.02811	0.459414	1.21384	0.830022			normalized 2	0.842462	0.232134	1.29369	1.50652	1.54564	2.0313				1.0544	0.128142	1.01011	0.338284	1.47126	0.809457
												0.970439	0.247638	0.951296	0.462321	1.13448	0.680397													0.979786	0.117859	0.916506	0.285815	1.29539	0.610125
		Exp #2	12410	380	12156	6718	11693	10459				1.03962	0.142598	1.34723	0.436637	1.08953	0.674582			Exp #2	1741	87.4	1642	1437	1884	2068				0.965811	0.0701353	1.28195	0.317982	1.46493	0.642819
			11854	765	12524	7612	10970	9197				0.912024	0.0873311	1.02862	0.494497	1.08065	0.589798				1567	219	1630	1680	1705	2843				0.971648	0.0199133	1.02468	0.341227	1.40294	0.46481
		average	12132									1.01939	0.0857371	1.03089	0.454418	1.14851	0.602437			average	1654									0.955637	0.0302201	1.0502	0.279686	1.53302	0.507338
		normalized 1	1.02291	0.0313221	1.00198	0.553742	0.963815	0.8621				1.06858	0.0918855	1.14327	0.495521	1.09534	0.788599			normalized 1	1.0526	0.0528416	0.992745	0.868803	1.13906	1.2503				1.07272	0.0392262	1.12275	0.335724	1.82171	0.635424
		normalized 2	0.977085	0.0630564	1.03231	0.627432	0.90422	0.758078												normalized 2	0.9474	0.132406	0.98549	1.01572	1.03083	1.71886
											Mean	1	0.1278	1.074	0.6488	1.077	0.8837												Mean	1	0.1001	1.097	0.6863	1.418	1.109
		Exp #3	8171	2297	8486	3792	10019	6851			Std. Deviation	0.04843	0.08342	0.1413	0.3236	0.1046	0.3548			Exp #3	3999	486	3831	1283	5580	3070			Std. Deviation	0.08677	0.06974	0.1423	0.5192	0.2221	0.7079
			8010	2044	7852	3816	9364	5616		D'Agostino & Pearson normality test	K2	0.3874	1.775	2.575	6.699	1.074	6.781				3716	447	3476	1084	4913	2314		D'Agostino & Pearson normality test	K2	0.4446	1.001	2.281	2.282	0.514	2.071
			8581	1177	11120	3604	8993	5568			P value	0.8239	0.4116	0.276	0.0351	0.5846	0.0337				3663	266	4862	1206	5556	2438			P value	0.8007	0.6063	0.3197	0.3194	0.7734	0.355
		average	8254								Passed normality test (alpha=0.05)?	Yes	Yes	Yes	No	Yes	No			average	3792.67								Passed normality test (alpha=0.05)?	Yes	Yes	Yes	Yes	Yes	Yes
		normalized 1	0.989944	0.278289	1.02811	0.459414	1.21384	0.830022												normalized 1	1.0544	0.128142	1.01011	0.338284	1.47126	0.809457
		normalized 2	0.970439	0.247638	0.951296	0.462321	1.13448	0.680397												normalized 2	0.979786	0.117859	0.916506	0.285815	1.29539	0.610125
		normalized 3	1.03962	0.142598	1.34723	0.436637	1.08953	0.674582				w/o stroma vs pLN2								normalized 3	0.965811	0.0701353	1.28195	0.317982	1.46493	0.642819				w/o stroma vs pLN2
												-	1400W	Indomethacin																-	1400W	Indomethacin
		Exp #4	8010	767	9034	4343	9491	5180			P value	<0.001	0.01	0.02						Exp #4	1942	39.8	2048	682	2804	929			P value	<0.001	0.03	0.2
			8953	753	9054	3991	10087	5291			P value summary	***	*	*							1910	60.4	2099	559	3064	1014			P value summary	***	*	ns
			9385	807	10041	4352	9620	6926			Significantly different (P < 0.05)?	Yes	Yes	Yes							2144	78.4	2244	671	3641	1270			Significantly different (P < 0.05)?	Yes	Yes	No
		average	8782.67								One- or two-tailed P value?	Two-tailed	Two-tailed	Two-tailed						average	1998.67								One- or two-tailed P value?	Two-tailed	Two-tailed	Two-tailed
		normalized 1	0.912024	0.0873311	1.02862	0.494497	1.08065	0.589798			Test	Unpaired t-test	Mann-Whitney	Mann-Whitney						normalized 1	0.971648	0.0199133	1.02468	0.341227	1.40294	0.46481			Test	All with Unpaired t test
		normalized 2	1.01939	0.0857371	1.03089	0.454418	1.14851	0.602437												normalized 2	0.955637	0.0302201	1.0502	0.279686	1.53302	0.507338
		normalized 3	1.06858	0.0918855	1.14327	0.495521	1.09534	0.788599												normalized 3	1.07272	0.0392262	1.12275	0.335724	1.82171	0.635424
	Figure 1D						Figure 1E
		% inhibition CD8+ T cells					median CD44 total CD8+						normalized data only (MFI CD44, CD8+ total)							median CD25 total CD8+						normalized data only (MFI CD25, CD8+ total)
		# Experiment	-	pre-activated			# Experiment	w/o stroma	+pLN2	pre-activated + pLN2			# Experiment	w/o stroma	+pLN2	pre-activated + pLN2				# Experiment	w/o stroma	+pLN2	pre-activated + pLN2			# Experiment	w/o stroma	+pLN2	pre-activated + pLN2
		Exp #1	92.9774	89.6894			Exp #1	8171	2297	5313			Exp #1	0.989944	0.278289	0.643688				Exp #1	3999	486	2119			Exp #1	1.0544	0.128142	0.55871
			95.2736	97.4091				8010	2044	1808				0.970439	0.247638	0.219045					3716	447	962				0.979786	0.117859	0.253647
			95.8718	94.0023				8581	1177	3926				1.03962	0.142598	0.475648					3663	266	1953				0.965811	0.0701353	0.514941
		Exp #2	96.9499	79.6735			average	8254					Exp #2	0.912658	0.133427	0.565779				average	3792.67					Exp #2	1.09555	0.0999271	0.560904
			99.0167	87.3718			normalized 1	0.989944	0.278289	0.643688				1.05278	0.0913903	0.511599				normalized 1	1.0544	0.128142	0.55871				0.960613	0.0922684	0.639679
			95.2841	83.8044			normalized 2	0.970439	0.247638	0.219045				1.03456	0.18496	0.550989				normalized 2	0.979786	0.117859	0.253647				0.943837	0.123997	0.579139
		Exp #3	96.5136	92.2885			normalized 3	1.03962	0.142598	0.475648			Exp #3	0.912024	0.0873311	0.307082				normalized 3	0.965811	0.0701353	0.514941			Exp #3	0.971648	0.0199133	0.500334
			97.5201	95.4739			Exp #2	5862	857	3634				1.01939	0.0857371	0.307082				Exp #2	3004	274	1538				0.955637	0.0302201	0.395764
			97.0852	93.5683				6762	587	3286				1.06858	0.0918855	0.251177					2634	253	1754				1.07272	0.0392262	0.353736
								6645	1188	3539											2588	340	1588
							average	6423												average	2742
		Mean	96.28	90.36			normalized 1	0.912658	0.133427	0.565779			Mean	1	0.1493	0.4258				normalized 1	1.09555	0.0999271	0.560904			Mean	1	0.08019	0.4841
		Std. Deviation	1.705	5.806			normalized 2	1.05278	0.0913903	0.511599			Std. Deviation	0.05807	0.07281	0.1557				normalized 2	0.960613	0.0922684	0.639679			Std. Deviation	0.05748	0.04196	0.1244
	D'Agostino & Pearson normality test	K2	1.318	1.249			normalized 3	1.03456	0.18496	0.550989		D'Agostino & Pearson normality test	K2	1.299	1.825	2.748				normalized 3	0.943837	0.123997	0.579139		D'Agostino & Pearson normality test	K2	2.266	2.486	1.294
		P value	0.5173	0.5354			Exp #3	8010	767	2697			P value	0.5222	0.4015	0.2532				Exp #3	1942	39.8	1000			P value	0.3221	0.2886	0.5237
		Passed normality test (alpha=0.05)?	Yes	Yes				8953	753	2697			Passed normality test (alpha=0.05)?	Yes	Yes	Yes					1910	60.4	791			Passed normality test (alpha=0.05)?	Yes	Yes	Yes
								9385	807	2206											2144	78.4	707
		P value	0.01				average	8782.67					ANOVA summary							average	1998.67					ANOVA summary
		P value summary	**				normalized 1	0.912024	0.0873311	0.307082			F	154.4						normalized 1	0.971648	0.0199133	0.500334			F	279.4
		Significantly different (P < 0.05)?	Yes				normalized 2	1.01939	0.0857371	0.307082			P value	<0.001						normalized 2	0.955637	0.0302201	0.395764			P value	<0.001
		One- or two-tailed P value?	Two-tailed				normalized 3	1.06858	0.0918855	0.251177			P value summary	***						normalized 3	1.07272	0.0392262	0.353736			P value summary	***
		Test	Unpaired t-test										Significant diff. among means (P < 0.05)?	Yes												Significant diff. among means (P < 0.05)?	Yes
													R square	0.9279												R square	0.9588
													Tukey's multiple comparisons test	Mean Diff.	95.00% CI of diff.	Significant?	Summary	Adjusted P Value								Tukey's multiple comparisons test	Mean Diff.	95.00% CI of diff.	Significant?	Summary	Adjusted P Value
													w/o stroma vs. pLN2	0.8507	0.7274 to 0.9741	Yes	***	<0.001								w/o stroma vs. pLN2	0.9198	0.8224 to 1.017	Yes	***	<0.001
													w/o stroma vs. pre-activated pLN2	0.5742	0.4509 to 0.6975	Yes	***	<0.001								w/o stroma vs. pre-activated pLN2	0.5159	0.4185 to 0.6133	Yes	***	<0.001
													pLN2 vs. pre-activated pLN2	-0.2765	-0.3999 to -0.1532	Yes	***	<0.001								pLN2 vs. pre-activated pLN2	-0.4039	-0.5013 to -0.3065	Yes	***	<0.001
		Figure 1F
			COX2 expression							COX1 expression
			FRC	EC	DCs	Mø	T + B cells			FRC	EC	DCs	Mø	T + B cells
			983.265	17.105	1.783	19.6367	1.3211			0.062	0.154	0.002	0.0038	0.001
			465.275	7.138	1.599	17.7947	0.2829			0.011	0.001	0.001	0	0.001
			553.465	13.8641	2.8712	14.4186	0.1689			0.0364	0.1505	0.0021	0.0111	0.001
		average	667.335	12.7024	2.0844	17.2833	0.590967		average	0.0364667	0.101833	0.0017	0.00496667	0.001
		STDEV	277.134	5.08404	0.687572	2.64637	0.634878		STDEV	0.0255001	0.0873418	0.000608276	0.00564122	0
	Shapiro-Wilk normality test	W	0.8734	0.9608	0.8559	0.972	0.8234
		P value	0.31	0.62	0.26	0.68	0.17						detection limit
		Passed normality test (alpha=0.05)?	Yes	Yes	Yes	Yes	Yes			Kruskal Wallis Test (ANOVA)			not detected
										P value	0.1525
										P value summary	ns
		ANOVA summary
		F	16.97
		P value	0.0002
		P value summary	***
		R square	0.8716
		Tukey's multiple comparisons test	Mean Diff.	Significant?	Summary	Adjusted P Value
		FRC vs. EC	654.6	Yes	***	0.0005
		FRC vs. DCs	665.3	Yes	***	0.0005
		FRC vs. Mø	650.1	Yes	***	0.0006
		FRC vs. T + B cells	666.7	Yes	***	0.0005
		EC vs. DCs	10.62	No	ns	>0.9999
		EC vs. Mø	-4.581	No	ns	>0.9999
		EC vs. T + B cells	12.11	No	ns	>0.9999
		DCs vs. Mø	-15.2	No	ns	0.9999
		DCs vs. T + B cells	1.493	No	ns	>0.9999
		Mø vs. T + B cells	16.69	No	ns	0.9998
		Figure 1 G				Figure 1H				Figure 1I
		PGE2 ng/ml					PGE2 ng/ml					% inhibition CD8+								% inhibition CD4+
		-	indo 10uM				FRC	Mø			# Experiment	+wt FRC	+wt FRC +1400W	+wt FRC + indo	+COX2-/- FRC + indo				# Experiment	+wt FRC	+wt FRC +1400W	+wt FRC + indo	+COX2-/- FRC + indo
		11.8404	1.0945				9881.6	313.9			Exp #1	39.2896	16.8604	22.5609					Exp #1	50.3302	28.4336	34.6427
		15.1272	1.2885				14320.2	259.7				51.8167	-12.0589	3.99708						52.2916	4.22064	22.6228
							11865.1	285.4				25.958	-9.1646	-28.6932						34.6076	7.61951	1.00328
								1726			Exp #2	3.07044	-6.05745	-17.9171	-9.14854				Exp #2	11.1352	-1.84817	-12.4773	-15.0921
								128.3				15.1117	-9.25419	4.42264	-2.25796					19.6402	0.542262	6.47153	-9.82606
								128.3				1.67667	-7.50569	-23.5011	-18.4978					12.0603	5.68877	-13.6612	-37.8557
												1.00034								12.8515
											Exp #3a	36.8619	4.76067						Exp #3a	39.8936	14.1905
						Mean	12022	473.6				32.5337	-11.4503							36.6238	5.20533
						Std. Deviation	2223	618.7				29.3003	-22.9018							35.4412	-6.0351
					Shapiro-Wilk normality test	W	0.9963	0.6114			Exp #3b	1.64542		-16.558	-6.78162				Exp #3b	12.4662		-18.1631	-20.4504
						P value	0.88	<0.001				12.3076		-17.878	-1.63804					17.0969		-16.0385	-18.0581
						Passed normality test (alpha=0.05)?	Yes	No				12.2098		-10.36	-2.93092					17.8151		-8.30259	-24.3493
												9.12026		-16.4259						17.0004		-7.3423
						MannWhitney test
						P value	0.02
						P value summary	*				Mean	19.42	-6.308	-10.04	-6.876				Mean	26.38	6.446	-1.124	-20.94
						Significantly different (P < 0.05)?	Yes				Std. Deviation	16.47	11.25	15.65	6.396				Std. Deviation	14.65	10.07	17.62	9.634
						One- or two-tailed P value?	Two-tailed			Shapiro-Wilk normality test	W	0.9121	0.8946	0.8867	0.8408			Shapiro-Wilk normality test	W	0.8589	0.9008	0.86	0.9352
											P value	0.169	0.2222	0.1555	0.1322				P value	0.0294	0.2567	0.0763	0.621
											Passed normality test (alpha=0.05)?	Yes	Yes	Yes	Yes				Passed normality test (alpha=0.05)?	No	Yes	Yes	Yes
											ANOVA summary								Kruskal Wallis test
											F	11.4							P value	<0.001
											P value	<0.001							Exact or approximate P value?	Approximate
											P value summary	***							P value summary	***
											Significant diff. among means (P < 0.05)?	Yes							Do the medians vary signif. (P < 0.05)?	Yes
											R square	0.4943
											Dunnett's multiple comparisons test	Mean Diff.	95.00% CI of diff.	Significant?	Summary	Adjusted P Value			Dunn's multiple comparisons test	Mean rank diff.	Significant?	Summary	Adjusted P Value
											ex vivo FRC wt vs. wt FRC_1400W	25.73	10.95 to 40.51	Yes	***	<0.001			ex vivo FRC wt vs. wt FRC_1400W	11	No	ns	0.07
											ex vivo FRC wt vs. wt FRC_indo	29.46	15.13 to 43.78	Yes	***	<0.001			ex vivo FRC wt vs. wt FRC_indo	15.3	Yes	**	0.003
											ex vivo FRC wt vs. COX2ko FRC	26.3	9.417 to 43.18	Yes	**	0.001			ex vivo FRC wt vs. COX2ko FRC	25.8	Yes	***	<0.001

## Sheet: Figure2
	Figure 2
	Figure 2A
			% proliferated CD8+								% inhibition CD8+ T cells
		# Experiment	w/o addition	+0.5 ng/ml PGE2	+1ng/ml PGE2	+10ng/ml PGE2	+50ng/ml PGE2	+500ng/ml PGE2			# Experiment	w/o addition	+0.5 ng/ml PGE2	+1ng/ml PGE2	+50ng/ml PGE2	+500ng/ml PGE2			ANOVA summary
		Exp #1	84.2	77.4	77.7	74.7	68.6	56.3			Exp #1	5.33247	18.4029	22.2195	55.1787	71.169			F	14.52
			83.8	79.1	76.6	76.8	73.2	57.6				-5.33247	22.6518	22.3928	38.2539	71.2574			P value	<0.001
		Exp #2	95.1	89.1	87.8	88.7	83.4	75.5			Exp #2	11.6568	13.6443	13.6604	29.2347	49.5177			P value summary	***
			95.3	88.7	88.9	88.4	83.1	77.6				-11.6568	-1.99188	3.99849	25.6744	46.265			Significant diff. among means (P < 0.05)?	Yes
		Exp #3	87.7	82.7	82.9	80.7	76.5	69.6			Exp #3	5.93611	9.03989	12.6074	21.2905	41.7992			R square	0.7146
			87.7	79.4	82.9	80.6	78.2	70.4				-5.93611		6.38615	10.1848	30.8334
																			Dunnett's multiple comparisons test	Mean Diff.	95.00% CI of diff.	Significant?	Summary	Adjusted P Value
		Mean	88.9667	82.7333	82.8	81.65	77.1667	67.8333			Mean	0	12.3494	13.5441	29.9695	51.807			- vs. 0.5ng/ml	-12.35	-31.28 to 6.581	No	ns	0.31
		Std. Deviation	5.6663	5.37494	5.62734	6.47634	6.39164	9.92104			Std. Deviation	8.93427	9.50113	7.70465	15.4265	16.3047			- vs. 1ng/ml	-13.54	-31.59 to 4.505	No	ns	0.19
										Shapiro-Wilk normality test	W	0.9298	0.9621	0.9023	0.9719	0.8967			- vs. 10ng/ml	-12	-30.05 to 6.048	No	ns	0.29
											P value	0.5787	0.8228	0.3875	0.9047	0.3545			- vs. 50ng/ml	-29.97	-48.02 to -11.92	Yes	***	<0.001
											Passed normality test (alpha=0.05)?	Yes	Yes	Yes	Yes	Yes			- vs. 500ng/ml	-51.81	-69.86 to -33.76	Yes	***	<0.001
			% proliferated CD4+								% inhibition CD4+ T cells
		# Experiment	w/o addition	+0.5 ng/ml PGE2	+1ng/ml PGE2	+10ng/ml PGE2	+50ng/ml PGE2	+500ng/ml PGE2			# Experiment	w/o addition	+0.5 ng/ml PGE2	+1ng/ml PGE2	+50ng/ml PGE2	+500ng/ml PGE2			ANOVA summary
		Exp #1	78.2	62.7	61.2	49.2	47	39.5			Exp #1	10.0582	44.5063	51.1127	75.7057	74.0238			F	30.15
			81.6	64	62.7	57.4	52.5	38.7				-10.0582	43.0084	49.2034	65.254	79.1734			P value	<0.001
		Exp #2	90.5	80.6	77.5	77.2	66.9	60.8			Exp #2	12.0723	40.674	45.4722	72.0203	69.5954			P value summary	***
			92.1	79.6	78.8	77.2	69	60.7				-12.0723	28.8272	36.5438	67.5637	69.6929			Significant diff. among means (P < 0.05)?	Yes
		Exp #3	81.7	72.5	69.8	63.7	58.8	51.5			Exp #3	6.23951	31.6033	40.8876	51.3052	55.4921			R square	0.8387
			81.5	55.1	70.7	66.4	60.3	55				-6.23951		33.5189	43.1086	42.0659
																			Dunnett's multiple comparisons test	Mean Diff.	95.00% CI of diff.	Significant?	Summary	Adjusted P Value
		Mean	84.2667	69.0833	70.1167	65.1833	59.0833	51.0333			Mean	0	37.7239	42.7898	62.4929	65.0072			- vs. 0.5ng/ml	-37.72	-54.80 to -20.65	Yes	***	<0.001
		Std. Deviation	5.62803	10.1689	7.2783	11.032	8.37076	9.89862			Std. Deviation	10.6928	7.05766	7.01685	12.646	13.7246			- vs. 1ng/ml	-42.79	-59.07 to -26.51	Yes	***	<0.001
										Shapiro-Wilk normality test	W	0.8677	0.871	0.9472	0.9102	0.8972			- vs. 10ng/ml	-51.79	-68.07 to -35.51	Yes	***	<0.001
											P value	0.2173	0.2706	0.7179	0.4378	0.3579			- vs. 50ng/ml	-62.49	-78.77 to -46.21	Yes	***	<0.001
											Passed normality test (alpha=0.05)?	Yes	Yes	Yes	Yes	Yes			- vs. 500ng/ml	-65.01	-81.29 to -48.73	Yes	***	<0.001
	Figure 2B
		median CD44 total CD8+														median CD25 total CD8+														median CD62L total CD8+
				solvent control					PGE2 (ng/ml)									solvent control					PGE2 (ng/ml)									solvent control					PGE2 (ng/ml)
		# Experiment	-	0.5	1	10	50	500	0.5	1	10	50	500			# Experiment	-	0.5	1	10	50	500	0.5	1	10	50	500			# Experiment	-	0.5	1	10	50	500	0.5	1	10	50	500
		Exp #1	20089	19256	19807	20666	19948	18853	18458	17946	16847	13606	6054			Exp #1	892	946	922	937	908	803	717	638	445	298	236			Exp #1	3151	2877	2951	3040	3345	3400	3319	3352	4133	5007	3064
			19529	19948	18589	21462	20472	18502	17449	18115	14788	15636	9156				1230	893	914	998	910	875	587	596	427	333	220				3240	3195	2697	3189	3400	3386	3189	3138	2604	4882	5951
		average	19809													average	1061													average	3195.5
		normalized 1	1.01413	0.972083	0.999899	1.04326	1.00702	0.951739	0.931799	0.905952	0.850472	0.68686	0.305619			normalized 1	0.840716	0.891612	0.868992	0.883129	0.855796	0.756833	0.675778	0.60132	0.419416	0.280867	0.222432			normalized 1	0.986074	0.900329	0.923486	0.951338	1.04678	1.064	1.03865	1.04898	1.29338	1.56689	0.958848
		normalized 2	0.985865	1.00702	0.938412	1.08345	1.03347	0.93402	0.880862	0.914483	0.746529	0.789338	0.462214			normalized 2	1.15928	0.841659	0.861451	0.940622	0.857681	0.824694	0.553252	0.561734	0.402451	0.313855	0.207352			normalized 2	1.01393	0.999844	0.843999	0.997966	1.064	1.05962	0.997966	0.982006	0.814896	1.52777	1.86231
		Exp #2	22342	22987	24566	23151	24919	25277	21110	19714	19901	20280	15030			Exp #2	1297	1705	1884	1735	2410	1931	1032	1004	842	722	474			Exp #2	2940	2529	2619	2599	2210	2332	3427	3221	3525	3568	5125
			22502	21563	22824	22662	19854	23706	20375	19031	18502	19529	14926				1462	1523	1818	1867	2177	1677	923	1161	862	718	506				2718	2549	2193	2323	1764	2266	3448	1942	3686	3590	4801
		average	22422													average	1379.5													average	2829
		normalized 1	0.996432	1.0252	1.09562	1.03251	1.11136	1.12733	0.941486	0.879226	0.887566	0.904469	0.670324			normalized 1	0.940196	1.23596	1.36571	1.2577	1.74701	1.39978	0.748097	0.7278	0.610366	0.523378	0.343603			normalized 1	1.03924	0.893955	0.925769	0.918699	0.781195	0.82432	1.21138	1.13856	1.24602	1.26122	1.81159
		normalized 2	1.00357	0.961689	1.01793	1.0107	0.88547	1.05727	0.908706	0.848765	0.825172	0.870975	0.665685			normalized 2	1.0598	1.10402	1.31787	1.35339	1.57811	1.21566	0.669083	0.841609	0.624864	0.520478	0.3668			normalized 2	0.960764	0.901025	0.775186	0.821138	0.623542	0.80099	1.21881	0.686462	1.30293	1.269	1.69707
		Exp #3	14283	13204	12904	12964	14250	12815	12381	12101	10530	9074	7237			Exp #3	1170	1170	1223	1310	1152	1044	908	842	679	474	335			Exp #3	2373	1751	1781	1899	2288	2337	2604	3040	3525	3701	3886
			12611	13204	13327	12611	13357	13144	11666	11613	11534	9974	6762				1199	1076	1297	1183	1366	1172	789	839	681	502	359				2006	1818	1606	1913	2099	2227	1501	2766	3547	3476	3708
		average	13447													average	1184.5													average	2189.5
		normalized 1	1.06217	0.981929	0.959619	0.964081	1.05972	0.953001	0.920726	0.899903	0.783074	0.674797	0.538187			normalized 1	0.987759	0.987759	1.0325	1.10595	0.972562	0.881385	0.766568	0.710848	0.573238	0.400169	0.28282			normalized 1	1.08381	0.799726	0.813428	0.867321	1.04499	1.06737	1.18931	1.38844	1.60996	1.69034	1.77483
		normalized 2	0.93783	0.981929	0.991076	0.93783	0.993307	0.977467	0.867554	0.863613	0.857738	0.741727	0.502863			normalized 2	1.01224	0.9084	1.09498	0.998734	1.15323	0.989447	0.666104	0.708316	0.574926	0.423808	0.303081			normalized 2	0.916191	0.830327	0.733501	0.873715	0.958666	1.01713	0.685545	1.2633	1.62	1.58758	1.69354
				normalized data only														normalized data only														normalized data only
				solvent control					PGE2 (ng/ml)									solvent control					PGE2 (ng/ml)									solvent control					PGE2 (ng/ml)
		# Experiment	-	0.5	1	10	50	500	0.5	1	10	50	500			# Experiment	-	0.5	1	10	50	500	0.5	1	10	50	500			# Experiment	-	0.5	1	10	50	500	0.5	1	10	50	500
		Exp #1	1.01413	0.972083	0.999899	1.04326	1.00702	0.951739	0.931799	0.905952	0.850472	0.68686	0.305619			Exp #1	0.840716	0.891612	0.868992	0.883129	0.855796	0.756833	0.675778	0.60132	0.419416	0.280867	0.222432			Exp #1	0.986074	0.900329	0.923486	0.951338	1.04678	1.064	1.03865	1.04898	1.29338	1.56689	0.958848
			0.985865	1.00702	0.938412	1.08345	1.03347	0.93402	0.880862	0.914483	0.746529	0.789338	0.462214				1.15928	0.841659	0.861451	0.940622	0.857681	0.824694	0.553252	0.561734	0.402451	0.313855	0.207352				1.01393	0.999844	0.843999	0.997966	1.064	1.05962	0.997966	0.982006	0.814896	1.52777	1.86231
		Exp #2	0.996432	1.0252	1.09562	1.03251	1.11136	1.12733	0.941486	0.879226	0.887566	0.904469	0.670324			Exp #2	0.940196	1.23596	1.36571	1.2577	1.74701	1.39978	0.748097	0.7278	0.610366	0.523378	0.343603			Exp #2	1.03924	0.893955	0.925769	0.918699	0.781195	0.82432	1.21138	1.13856	1.24602	1.26122	1.81159
			1.00357	0.961689	1.01793	1.0107	0.88547	1.05727	0.908706	0.848765	0.825172	0.870975	0.665685				1.0598	1.10402	1.31787	1.35339	1.57811	1.21566	0.669083	0.841609	0.624864	0.520478	0.3668				0.960764	0.901025	0.775186	0.821138	0.623542	0.80099	1.21881	0.686462	1.30293	1.269	1.69707
		Exp #3	1.06217	0.981929	0.959619	0.964081	1.05972	0.953001	0.920726	0.899903	0.783074	0.674797	0.538187			Exp #3	0.987759	0.987759	1.0325	1.10595	0.972562	0.881385	0.766568	0.710848	0.573238	0.400169	0.28282			Exp #3	1.08381	0.799726	0.813428	0.867321	1.04499	1.06737	1.18931	1.38844	1.60996	1.69034	1.77483
			0.93783	0.981929	0.991076	0.93783	0.993307	0.977467	0.867554	0.863613	0.857738	0.741727	0.502863				1.01224	0.9084	1.09498	0.998734	1.15323	0.989447	0.666104	0.708316	0.574926	0.423808	0.303081				0.916191	0.830327	0.733501	0.873715	0.958666	1.01713	0.685545	1.2633	1.62	1.58758	1.69354
		Mean	1	0.9883	1	1.012	1.015	1	0.9085	0.8853	0.8251	0.778	0.5241			Mean	1	0.9949	1.09	1.09	1.194	1.011	0.6798	0.6919	0.5342	0.4104	0.2877			Mean	1	0.8875	0.8359	0.905	0.9199	0.9722	1.057	1.085	1.315	1.484	1.633
		Std. Deviation	0.04039	0.02351	0.05471	0.05348	0.07608	0.07601	0.02905	0.02582	0.05206	0.09491	0.1369			Std. Deviation	0.1079	0.1495	0.2156	0.185	0.3825	0.2488	0.07553	0.09948	0.09771	0.1013	0.06381			Std. Deviation	0.05919	0.06926	0.07809	0.06389	0.1795	0.1252	0.2046	0.2439	0.2951	0.1777	0.3367
	Shapiro-Wilk normality test	W	0.9607	0.9278	0.9339	0.9699	0.9547	0.8431	0.9372	0.9396	0.957	0.92	0.9276		Shapiro-Wilk normality test	W	0.9944	0.9176	0.8939	0.9385	0.8557	0.9165	0.906	0.9402	0.811	0.9102	0.9398		Shapiro-Wilk normality test	W	0.9987	0.9267	0.9251	0.9776	0.8288	0.7496	0.827	0.9738	0.8846	0.8611	0.6801
		P value	0.8248	0.5631	0.6106	0.8921	0.7784	0.1384	0.6369	0.6559	0.7961	0.5051	0.562			P value	0.9972	0.4883	0.3392	0.6474	0.175	0.4803	0.4106	0.6606	0.0736	0.4378	0.6579			P value	>0.9999	0.5545	0.5431	0.939	0.1049	0.0197	0.1015	0.917	0.2906	0.193	0.0038
		Passed normality test (alpha=0.05)?	Yes	Yes	Yes	Yes	Yes	Yes	Yes	Yes	Yes	Yes	Yes			Passed normality test (alpha=0.05)?	Yes	Yes	Yes	Yes	Yes	Yes	Yes	Yes	Yes	Yes	Yes			Passed normality test (alpha=0.05)?	Yes	Yes	Yes	Yes	Yes	No	Yes	Yes	Yes	Yes	No
		ANOVA summary			Sidak's multiple comparisons test	Mean Diff.	95.00% CI of diff.	Significant?	Summary	Adjusted P Value						ANOVA summary			Sidak's multiple comparisons test	Mean Diff.	95.00% CI of diff.	Significant?	Summary	Adjusted P Value						Kruskal-Wallis test			Dunn's multiple comparisons test	Mean rank diff.	Significant?	Summary	Adjusted P Value
		F	28.88		0.5ng/ml vs. 0.5 + PGE2	0.07979	-0.03549 to 0.1951	No	ns	0.39						F	17.38		0.5ng/ml vs. 0.5 + PGE2	0.3151	0.009468 to 0.6207	Yes	*	0.04						P value	<0.001		0.5ng/ml vs. 0.5 + PGE2	-17.08	No	ns	>0.99
		P value	<0.001		1ng/ml vs. 1 + PGE2	0.1151	-0.0001774 to 0.2304	No	ns	0.05						P value	<0.001		1ng/ml vs. 1 + PGE2	0.3983	0.09269 to 0.7039	Yes	**	0.004						Exact or approximate P value?	Approximate		1ng/ml vs. 1 + PGE2	-24	No	ns	0.3
		P value summary	***		10ng/ml vs. 10 + PGE2	0.1869	0.07160 to 0.3022	Yes	***	<0.001						P value summary	***		10ng/ml vs. 10 + PGE2	0.5557	0.2501 to 0.8613	Yes	***	<0.001						P value summary	***		10ng/ml vs. 10 + PGE2	-27.92	No	ns	0.12
		Significant diff. among means (P < 0.05)?	Yes		50ng/ml vs. 50 + PGE2	0.237	0.1217 to 0.3523	Yes	***	<0.001						Significant diff. among means (P < 0.05)?	Yes		50ng/ml vs. 50 + PGE2	0.7836	0.4780 to 1.089	Yes	***	<0.001						Do the medians vary signif. (P < 0.05)?	Yes		50ng/ml vs. 50 + PGE2	-30.92	No	ns	0.05
		R square	0.84		500ng/ml vs. 500 + PGE2	0.476	0.3607 to 0.5913	Yes	***	<0.001						R square	0.7596		500ng/ml vs. 500 + PGE2	0.7236	0.4180 to 1.029	Yes	***	<0.001									500ng/ml vs. 500 + PGE2	-27.92	No	ns	0.12
	Figure 2C
			% proliferated CD8+									% proliferated CD4+
			w/o stroma			+ pLN2						w/o stroma			+ pLN2
		# Experiment	w/o addition	AH6809 5uM	L161.982 5uM	w/o addition	AH6809 5uM	L161.982 5uM			# Experiment	w/o addition	AH6809 5uM	L161.982 5uM	w/o addition	AH6809 5uM	L161.982 5uM
		Exp #1	86.9	85.9	89.2	5.8	34.9	71.1			Exp #1	81.2	80.8	86.9	5.9	24.8	63
			85.1	86.4	86.9	19.4	45.6	72.8				80	75.8	81.9	10.9	32	64.9
		Exp #2	80.4	85.9	83.5	12.4	64.7	77.2			Exp #2	81.7	85.3	86.8	9.9	59	74.4
			78.2	86.1	83.8	13.5	68.7	84.7				81.2	84.6	87.9	12.6	57.3	82.6
		Exp #3	86.1	88.8	88.4	12.1	81.1	77.2			Exp #3	80.5	85.4	81.3	6.9	66.8	53.1
			91.73	89.9	92.01	17.2	61.3	80				89.8	88	85.4	11.4	50.8	58.8
		Mean	84.7383	87.1667	87.3017	13.4	59.3833	77.1667			Mean	82.4	83.3167	85.0333	9.6	48.45	66.1333
		Std. Deviation	4.83967	1.73628	3.28189	4.70956	16.6119	4.9123			Std. Deviation	3.67423	4.35174	2.78256	2.64575	16.5033	10.7189
	Figure 2D
			number of proliferated CD8+ cells										number of proliferated CD4+ cells										% inhibition CD8+ T cells									% inhibition CD4+ T cells
		# Experiment	w/o stroma			+ pLN2						# Experiment	w/o stroma			+ pLN2						# Experiment	pLN2 only	AH6809	L161.982						# Experiment	pLN2 only	AH6809	L161.982
			-	AH6809	L161.982	-	AH6809	L161.982					-	AH6809	L161.982	-	AH6809	L161.982				Exp #1	98.872	91.0074	57.3674						Exp #1	98.0091	90.734	63.4005
		Exp #1	29973.7	30465.1	30548	335.875	2680.98	11799.5				Exp #1	17938.3	18767.6	24040.9	357.134	1578.61	7845.18					96.6708	83.1774	51.6153							96.8017	83.3472	59.3828
			29576.6	29161	24806.3	991.281	5015.35	13391.5					18602.3	15305.7	18829.5	573.718	2837.07	8706.38				Exp #2	96.3446	63.0461	31.8962						Exp #2	96.5379	66.3605	52.0879
		Exp #2	21434.5	28669	21610.2	727.441	10271.6	15851.2				Exp #2	17733.8	18394.8	18631.5	577.856	5811.33	9925.24					97.0783	57.4257	-25.5473							96.1847	66.8818	14.8775
			18366	26922.3	24939.9	581.43	11833.8	29221.2					15648.4	16155.9	22799.5	636.824	5721.28	17633.5				Exp #3	98.2247	77.0313	54.9324						Exp #3	97.8279	79.2478	66.0878
		Exp #3	42430.5	37743.8	36698.4	725.329	10044.3	15185.1				Exp #3	25753.5	25530.8	32221.6	544.457	5493.49	10265.4					97.0283	66.0584	76.5019							96.1307	69.746	77.7748
			39281.5	49716.9	30689.5	1214.13	14842.8	7917.44					24377.9	27412.8	28319.4	969.868	8008.78	6727.68
																						Mean	97.37	72.96	41.13						Mean	96.92	76.05	55.6
		Mean	30177	33780	28215	762.3	9115	15561				Mean	20009	20261	24140	610	4908	10184				Std. Deviation	0.9725	12.91	35.63						Std. Deviation	0.8166	9.968	21.67
		Std. Deviation	9480	8662	5468	307.8	4486	7268				Std. Deviation	4063	5021	5350	200.4	2316	3877			Shapiro-Wilk test	W	0.9024	0.9544	0.841					Shapiro-Wilk test	W	0.859	0.8989	0.8521
	Shapiro-Wilk normality test	W	0.9368	0.7995	0.9389	0.9758	0.9456	0.8512			Shapiro-Wilk normality test	W	0.8591	0.8663	0.9258	0.8795	0.9286	0.8092				P value	0.39	0.78	0.13						P value	0.19	0.37	0.16
		P value	0.63	0.06	0.65	0.93	0.7	0.16				P value	0.19	0.21	0.55	0.27	0.57	0.07				Passed normality test (alpha=0.05)?	Yes	Yes	Yes						Passed normality test (alpha=0.05)?	Yes	Yes	Yes
		Passed normality test (alpha=0.05)?	Yes	Yes	Yes	Yes	Yes	Yes				Passed normality test (alpha=0.05)?	Yes	Yes	Yes	Yes	Yes	Yes
																						ANOVA summary									ANOVA summary
																						F	9.963								F	13.49
			w/o stroma vs pLN2										w/o stroma vs pLN2									P value	0.0018								P value	<0.001
			-	AH6809	L161.982								-	AH6809	L161.982							P value summary	**								P value summary	***
		P value	<0.001	0.0001	0.0067							P value	<0.001	<0.001	<0.001							Significant diff. among means (P < 0.05)?	Yes								Significant diff. among means (P < 0.05)?	Yes
		P value summary	***	***	**							P value summary	***	***	***							R square	0.5705								R square	0.6426
		Significantly different (P < 0.05)?	Yes	Yes	Yes							Significantly different (P < 0.05)?	Yes	Yes	Yes
		One- or two-tailed P value?	Two-tailed	Two-tailed	Two-tailed							One- or two-tailed P value?	Two-tailed	Two-tailed	Two-tailed							Tukey's multiple comparisons test	Mean Diff.	95.00% CI of diff.	Significant?	Summary	Adjusted P Value				Tukey's multiple comparisons test	Mean Diff.	95.00% CI of diff.	Significant?	Summary	Adjusted P Value
		Test	All with Unpaired t test									Test	All with Unpaired t test									pLN2 only vs. AH6809	24.41	-8.409 to 57.23	No	ns	0.16				pLN2 only vs. AH6809	20.86	0.1998 to 41.53	Yes	*	0.05
																						pLN2 only vs. L161.982	56.24	23.42 to 89.06	Yes	**	0.001				pLN2 only vs. L161.982	41.31	20.65 to 61.98	Yes	***	<0.001
																						AH6810 vs. L161.982	31.83	-0.9915 to 64.65	No	ns	0.06				AH6810 vs. L161.982	20.45	-0.2117 to 41.11	No	ns	0.05

## Sheet: Figure3
	Figure 3
		Figure 3A
			% proliferated CD8+
			w/o stroma				+ 1250 pLN2				+ 2500 pLN2
			0.25ug CD3/28	0.5ug CD3/28	1ug CD3/28	2.5ug CD3/28	0.25ug CD3/28	0.5ug CD3/28	1ug CD3/28	2.5ug CD3/28	0.25ug CD3/28	0.5ug CD3/28	1ug CD3/28	2.5ug CD3/28
			50.5	71.8	89.7	95.3	16.4	33.7	56.8	79.8	13.9	22.3	40.4	70.4
			47.6	70.5	87.2	94.2	19.1	33.6	55.9	81.3	17.3	22.1	38.5	67.6
			49.8	73.4	85.7	95	19	33.8	58.9	80.3	12.6	23.1	44.8	76.2
		Mean	49.3	71.9	87.5333	94.8333	18.1667	33.7	57.2	80.4667	14.6	22.5	41.2333	71.4
		Std. Deviation	1.51327	1.45258	2.02073	0.568624	1.5308	0.1	1.53948	0.763763	2.42693	0.52915	3.23161	4.38634
			# of proliferated CD8+															# of proliferated CD4+
			w/o stroma				+ 1250 pLN2				+ 2500 pLN2							w/o stroma				+ 1250 pLN2				+ 2500 pLN2
			0.25ug CD3/28	0.5ug CD3/28	1ug CD3/28	2.5ug CD3/28	0.25ug CD3/28	0.5ug CD3/28	1ug CD3/28	2.5ug CD3/28	0.25ug CD3/28	0.5ug CD3/28	1ug CD3/28	2.5ug CD3/28				0.25ug CD3/28	0.5ug CD3/28	1ug CD3/28	2.5ug CD3/28	0.25ug CD3/28	0.5ug CD3/28	1ug CD3/28	2.5ug CD3/28	0.25ug CD3/28	0.5ug CD3/28	1ug CD3/28	2.5ug CD3/28
			1411.83	3197.57	6199.95	10446.9	329.697	1099.22	2473.81	5363.98	279.932	456.722	1026.18	3286.71				689.324	1021.28	1268.41	1919.57	113.633	293.25	362.292	584.937	82.4387	134.07	203.121	433.903
			1172.92	2552.46	5861.29	9244.49	506.113	1072.33	2513.5	6145.3	377.609	524.364	1004.93	3412.11				549.225	824.581	1237.43	1590.69	148.131	264.415	373.277	618.511	104.608	170.451	208.708	369.074
			1361.01	3381.89	5181.64	10162.8	448.314	1036.82	2419.88	5846.47	267.781	528.885	1338.48	6666.9				610.763	1037.82	1064.19	1867.01	121.269	248.218	394.355	534.053	90.0425	147.697	233.02	671.918
		Mean	1315.26	3043.97	5747.63	9951.4	428.041	1069.46	2469.06	5785.25	308.441	503.323	1123.2	4455.24			Mean	616.437	961.228	1190.01	1792.42	127.678	268.627	376.641	579.167	92.363	150.739	214.95	491.632
		Std. Deviation	125.855	435.528	518.581	628.468	89.9385	31.2995	46.9899	394.244	60.2086	40.4214	186.738	1916.38			Std. Deviation	70.2221	118.629	110.061	176.671	18.1196	22.8095	16.294	42.5236	11.2652	18.3802	15.897	159.462
	Shapiro-Wilk normality test	W	0.9009	0.9067	0.964	0.9151	0.9619	0.9937	0.9924	0.9819	0.8319	0.7968	0.7976	0.7778		Shapiro-Wilk normality test	W	0.9957	0.8094	0.8609	0.8672	0.8966	0.9729	0.9685	0.9868	0.97	0.9838	0.8929	0.902
		P value	0.39	0.41	0.64	0.44	0.62	0.85	0.83	0.74	0.19	0.11	0.11	0.06			P value	0.87	0.14	0.27	0.29	0.37	0.68	0.66	0.78	0.67	0.76	0.36	0.39
		Passed normality test (alpha=0.05)?	Yes	Yes	Yes	Yes	Yes	Yes	Yes	Yes	Yes	Yes	Yes	Yes			Passed normality test (alpha=0.05)?	Yes	Yes	Yes	Yes	Yes	Yes	Yes	Yes	Yes	Yes	Yes	Yes
		ANOVA summary			Sidak's multiple comparisons test	Mean Diff.	95.00% CI of diff.	Significant?	Summary	Adjusted P Value							ANOVA summary			Sidak's multiple comparisons test	Mean Diff.	95.00% CI of diff.	Significant?	Summary	Adjusted P Value
		F	66.3		0.25ug vs.1250pLN2 0.25ug	887.2	-647.3 to 2422	No	ns	0.56							F	103.7		0.25ug vs.1250pLN2 0.25ug	488.7	275.9 to 701.5	Yes	***	<0.001
		P value	<0.001		0.25ug vs. 2500pLN2 0.25ug	1007	-527.7 to 2541	No	ns	0.4							P value	<0.001		0.25ug vs. 2500pLN2 0.25ug	524	311.2 to 736.8	Yes	***	<0.001
		P value summary	***		0.5ug vs. 1250pLN2 0.5ug	1975	440.0 to 3509	Yes	**	0.006							P value summary	***		0.5ug vs. 1250pLN2 0.5ug	693	480.2 to 905.8	Yes	***	<0.001
		Significant diff. among means (P < 0.05)?	Yes		0.5ug vs. 2500pLN2 0.5ug	2541	1006 to 4075	Yes	***	<0.001							Significant diff. among means (P < 0.05)?	Yes		0.5ug vs. 2500pLN2 0.5ug	810.7	597.9 to 1023	Yes	***	<0.001
		R square	0.9681		1ug vs. 1250pLN2 1ug	3279	1744 to 4813	Yes	***	<0.001							R square	0.9794		1ug vs. 1250pLN2 1ug	813.3	600.5 to 1026	Yes	***	<0.001
					1ug vs. 2500pLN2 1ug	4624	3090 to 6159	Yes	***	<0.001										1ug vs. 2500pLN2 1ug	974.7	761.9 to 1187	Yes	***	<0.001
					2.5ug vs. 1250pLN2 2.5ug	4166	2632 to 5701	Yes	***	<0.001										2.5ug vs. 1250pLN2 2.5ug	1213	1001 to 1426	Yes	***	<0.001
					2.5ug vs. 2500pLN2 2.5ug	5496	3962 to 7031	Yes	***	<0.001										2.5ug vs. 2500pLN2 2.5ug	1301	1088 to 1514	Yes	***	<0.001
		Figure 3B																Figure 3C
			Nitrite production																								normalized data only
				w/o stroma				+ 1250 pLN2				+ 2500 pLN2						# Experiment	wt pLN2_unlabeld beads	wt pLN2_0.5ug CD3/28	wt pLN2_2.5ug CD3/28	wt pLN2_2.5ug CD3/28 + IFNg ab	iNOSko pLN_5ug CD3/28				unlabeled beads	0.5 CD3/28	2.5 CD3/28	2.5 CD3/28 + IFNg ab	iNOSko 5 CD3/28
			2500 stroma only	0.25ug CD3/28	0.5ug CD3/28	1ug CD3/28	2.5ug CD3/28	0.25ug CD3/28	0.5ug CD3/28	1ug CD3/28	2.5ug CD3/28	0.25ug CD3/28	0.5ug CD3/28	1ug CD3/28	2.5ug CD3/28			Exp #1	19500	35500	82700	29000	28400				0.70018	1.27469	2.96948	1.04129	1.01975
			0.191452	0.191452	-0.0638175	0.191452	0.701993	4.0205	3.50996	5.80739	8.10482	8.36009	10.4023	12.4444	12.6997				20600	27500	87400	26300	27300				0.739677	0.987433	3.13824	0.944345	0.980251
			0.191452	0.191452	0.191452	0.446723	0.446723	4.0205	4.27577	5.80739	8.10482	6.31793	9.38117	12.6997	13.2102			mean					27850				1.13084	1.28972	2.09346	1.15888	1
			0.191452	0.191452	-0.0638175	-0.0638175	0.446723	3.76523	5.04158	3.25469	7.59428	7.59428	9.1259	11.4233	13.2102			normalized to iNOSko pLN	0.70018	1.27469	2.96948	1.04129	1.01975				0.663798	1.02397	2.82729		0.957591
																			0.739677	0.987433	3.13824	0.944345	0.980251				0.69453	0.910879	2.12661		1.04241
		Mean	0.191452	0.191452	0.0212725	0.191453	0.531813	3.93541	4.27577	4.95649	7.93464	7.4241	9.63644	12.1891	13.04
		Std. Deviation	0	0	0.14738	0.25527	0.14738	0.14738	0.76581	1.4738	0.29476	1.03166	0.67538	0.675381	0.29476			Exp #2	12100	13800	22400	12400	10700
																		normalized to iNOSko pLN	1.13084	1.28972	2.09346	1.15888	1			Mean	0.7858	1.097	2.631	1.048	1
																										Std. Deviation	0.1948	0.1737	0.4883	0.1074	0.03308
																		Exp #3	5400	8330	23000		7790		Shapiro-Wilk normality test	W	0.6804	0.8544	0.8452	0.9969	0.9924
		Kruskal-Wallis test			Dunn's multiple comparisons test	Mean rank diff.	Significant?	Summary	Adjusted P Value										5650	7410	17300		8480			P value	0.006	0.21	0.18	0.89	0.99
		P value	<0.001		stroma only vs. 0.25ug 2500pLN2	-19.67	No	ns	0.13									mean					8135			Passed normality test (alpha=0.05)?	No	Yes	Yes	Yes	Yes
		Exact or approximate P value?	Approximate		stroma only vs. 0.5ug 2500pLN2	-24.5	Yes	*	0.03									normalized to iNOSko pLN	0.663798	1.02397	2.82729		0.957591
		P value summary	***		stroma only vs. 1ug 2500pLN2	-27.67	Yes	*	0.01										0.69453	0.910879	2.12661		1.04241
		Do the medians vary signif. (P < 0.05)?	Yes		stroma only vs. 2.5ug 2500pLN2	-30.33	Yes	**	0.004																Kruskal-Wallis test			Dunn's multiple comparisons test	Mean rank diff.	Significant?	Summary	Adjusted P Value
		Number of groups	13																						P value	0.006		wt pLN2_unlabeld beads vs. wt pLN2_0.5ug CD3/28	-7.2	No	ns	0.93
		Kruskal-Wallis statistic	36.76																						Exact or approximate P value?	Approximate		wt pLN2_unlabeld beads vs. wt pLN2_2.5ug CD3/28	-16	Yes	**	0.002
																									P value summary	**		wt pLN2_unlabeld beads vs. pLN2_2.5ug CD3/28 + IFNg ab	-6.667	No	ns	>0.99
																									Do the medians vary signif. (P < 0.05)?	Yes		wt pLN2_unlabeld beads vs. iNOSko pLN_5ug CD3/28	-5	No	ns	>0.99
																									Number of groups	5		wt pLN2_0.5ug CD3/28 vs. wt pLN2_2.5ug CD3/28	-8.8	No	ns	0.4
																									Kruskal-Wallis statistic	14.58		wt pLN2_0.5ug CD3/28 vs. pLN2_2.5ug CD3/28 + IFNg ab	0.5333	No	ns	>0.99
																												wt pLN2_0.5ug CD3/28 vs. iNOSko pLN_5ug CD3/28	2.2	No	ns	>0.99
																												wt pLN2_2.5ug CD3/28 vs. pLN2_2.5ug CD3/28 + IFNg ab	9.333	No	ns	0.6
																												wt pLN2_2.5ug CD3/28 vs. iNOSko pLN_5ug CD3/28	11	No	ns	0.1
																												pLN2_2.5ug CD3/28 + IFNg ab vs. iNOSko pLN_5ug CD3/28	1.667	No	ns	>0.99
		Figure 3D															Figure 3E									Figure 3F
				% inhibition of CD8+								% inhibition of CD4+						OT1 cell numbers										% OT1 of CD8+ (memory)						# OT1 of CD8+ (memory)
				0.5ug	0.5ug 1400W	2.5ug	2.5ug 1400W					0.5ug	0.5ug 1400W	2.5ug	2.5ug 1400W				5ug OVA wt	5ug OVA iNOSko	50ug OVA wt	50ug OVA iNOSko	150ug OVA wt	150ug OVA iNOSko
				67.2896	72.0479	72.1	53.2186					70.3102	76.4615	76.6629	56.8125				0.889099	1.61538	2.80174	2.54839	1.7457	3.85096				wt	iNOSko					wt	iNOSko
				73.5379	73.6059	80.6569	55.1801					77.463	77.6701	79.2595	64.9268				1.1109	0.718	1.92406	3.36452	2.31	3.16995				0.22	0.29					1922.67	2148
				62.4858	71.0336	73.8967	49.8647					68.8883	77.4371	70.2259	57.6437				1.12356	0.811375	3.81993	2.27452	3.19877	1.98775				0.21	0.44					2185	2464
				89.9686	82.2351	93.1623	62.7407					81.5718	81.3942	93.1193	66.6735				1.27707	0.946013	4.48426	2.10096	2.03453	2.15577				0.11	0.28					811.467	1710
				86.1577	82.3264	93.8691	65.3917					74.4095	79.6412	94.6814	68.7541				0.599369	3.74242	2.35977	2.63409	2.99394	2.44531				0.14	0.65					2371.2	13500
				90.7763	74.554	80.3944	34.1671					83.725	69.7249	80.8666	67.2088				1.13004	0.885336	1.11734	2.10587	2.09005	2.51145				0.011	0.61					363.624	16384
				90.6844	71.4195	82.5837	35.0884					86.1625	59.1962	83.8356	67.5255				0.919754	0.772933	2.05908	1.49751	1.21205	0.986752				0.13	0.27					2358	5920
				88.2528	75.1431	84.7976	30.1526					79.8392	72.9359	84.536	61.6382				0.950206	0.839564	2.19278	1.6301	2.15824	1.97328				0.12	0.77					1292.8	12768
			Mean	81.14	75.3	82.68	48.23				Mean	77.8	74.31	82.9	63.9								1.41536	5.67864
			Std. Deviation	11.56	4.547	7.91	13.51				Std. Deviation	6.217	7.128	8.139	4.643								1.51	8.06367			Mean	0.1344	0.4729				Mean	1615	7842
		D'Agostino & Pearson test	K2	2.066	1.94	0.3685	1.946			D'Agostino & Pearson test	K2	0.8633	6.7	0.04609	1.712								2.25855	6.06281			Std. Deviation	0.06967	0.2047				Std. Deviation	802	6217
			P value	0.36	0.38	0.83	0.38				P value	0.65	0.04	0.98	0.42			Mean	1	1.291	2.595	2.269	2.084	3.535		Shapiro-Wilk normality test	W	0.9162	0.8745			Shapiro-Wilk normality test	W	0.8826	0.8498
			Passed normality test (alpha=0.05)?	Yes	Yes	Yes	Yes				Passed normality test (alpha=0.05)?	Yes	No	Yes	Yes			Std. Deviation	0.208	1.03	1.086	0.594	0.6174	2.172			P value	0.4408	0.2032				P value	0.24	0.12
																	D'Agostino & Pearson test	K2	1.96	17.6	0.9804	0.939	0.6139	2.855			Passed normality test (alpha=0.05)?	Yes	Yes				Passed normality test (alpha=0.05)?	Yes	Yes
			untreated vs. 1400W								untreated vs. 1400W							P value	0.38	<0.001	0.61	0.63	0.74	0.24
			0.5ug CD3/28	2.5ug CD3/28							0.5ug CD3/28	2.5ug CD3/28						Passed normality test (alpha=0.05)?	Yes	No	Yes	Yes	Yes	Yes			Unpaired t test						Unpaired t test
		P value	0.2	<0.001						P value	0.33	<0.001															P value	0.0014					P value	0.022
		P value summary	ns	***						Exact or approximate P value?	Exact	Exact															P value summary	**					P value summary	*
		Significantly different (P < 0.05)?	No	Yes						P value summary	ns	***							wt vs iNOSko		wt vs iNOSko		wt vs iNOSko				Significantly different (P < 0.05)?	Yes					Significantly different (P < 0.05)?	Yes
		One- or two-tailed P value?	Two-tailed	Two-tailed						Significantly different (P < 0.05)?	No	Yes							5ug OVA		50ug OVA		150ug OVA				One- or two-tailed P value?	Two-tailed					One- or two-tailed P value?	Two-tailed
		Test	Unpaired t test							One- or two-tailed P value?	Two-tailed	Two-tailed						P value	0.44		0.47		0.05
										Test	Mann Whitney							P value summary	ns		ns		*
																		Significantly different (P < 0.05)?	No		No		Yes
																		One- or two-tailed P value?	Two-tailed		Two-tailed		Two-tailed
																		Test	Mann Whitney		Unpaired t test		Unpaired t test
		Figure 3G
				% inhibition of CD8+
				0.5ug CD3/28			2.5ug CD3/28
				-	AH6809 + L161.982	1400W	-	AH6809 + L161.982	1400W
				74.896	-121.621	-56.4978	79.2706	-45.1568	-88.388
				81.9376	-2.65182	-29.4877	80.4847	-32.026	-79.6807
				88.6062	-26.7946	-63.1882	71.1021	-17.031	-79.3624
			Mean	81.81	-50.36	-49.72	76.95	-31.4	-82.48
			Std. Deviation	6.856	62.89	17.84	5.103	14.07	5.122
		Shapiro-Wilk normality test	W	0.9998	0.8947	0.8919	0.8452	0.9985	0.7764
			P value	0.97	0.37	0.36	0.23	0.93	0.06
			Passed normality test (alpha=0.05)?	Yes	Yes	Yes	Yes	Yes	Yes
		ANOVA summary for 0.5ug CD3/28			Sidak's multiple comparisons test	Mean Diff.	95.00% CI of diff.	Significant?	Summary	Adjusted P Value
		F	19.62		0.5 - vs. 0.5 EP2/4 antag	132.2	66.27 to 198.1	Yes	***	<0.001
		P value	<0.001		0.5 - vs. 0.5 EP2/4antag + 1400W	131.5	65.64 to 197.4	Yes	***	<0.001
		P value summary	***		2.5 - vs. 2.5 EP2/4 antag	108.4	42.46 to 174.3	Yes	**	0.002
		Significant diff. among means (P < 0.05)?	Yes		2.5 - vs. 2.5 EP2/4antag + 1400W	159.4	93.53 to 225.3	Yes	***	<0.001
		R square	0.891

## Sheet: Figure4
	Figure 4
		Figure 4A
		total cell number/lymph node						cell number/lymph node
								CD4+		CD8+
			control	Cre+				control	Cre+	control	Cre+
			3680000	2160000				367264	141480	1140800	514080
			1560000	2720000				86112	205632	310440	688160
			1240000	1720000				84692	276576	343480	932240
			2120000	1650000				159000	132440	390080	407640
			1880000	1130000				173812	115500	410625	359700
			2060000	1880000				166444	96862.5	340312	199125
			2060000	1540000				126844	156000	237188	335625
			1820000	1240000				121674	94248.8	221888	285975
			4500000					720000	68681.2	783000	257400
		Mean	2324444	1942222			Mean	222871	143047	464201	442216
		Std. Error of Mean	352858	245769			Std. Error of Mean	68203	21354	100802	78422
	D'Agostino & Pearson test	K2	5.154	3.272		D'Agostino & Pearson test	K2	14.75	3.999	8.77	4.354
		P value	0.08	0.19			P value	<0.001	0.14	0.01	0.11
		Passed normality test (alpha=0.05)?	Yes	Yes			Passed normality test (alpha=0.05)?	No	Yes	No	Yes
		Unpaired t test						Mann Whitney test
		P value	0.39					CD4+ ctrl vs Cre+	CD8+ ctrl vs Cre+
		P value summary	ns				P value	0.49	>0.99
		Significantly different (P < 0.05)?	No				Exact or approximate P value?	Exact	Exact
		One- or two-tailed P value?	Two-tailed				P value summary	ns	ns
							Significantly different (P < 0.05)?	No	No
							One- or two-tailed P value?	Two-tailed	Two-tailed
			% gp33+				% np396+				% gp276+							# gp33+				# np396+				# gp276+
			control	Cre+			control	Cre+			control	Cre+						control	Cre+			control	Cre+			control	Cre+
			3.89	4.51			13.9	8.39			2.43	3.52						45600	25100			164000	45400			28700	19000
			4.5	5.38			19.1	10.2			1.92	4.66						16200	43000			69400	78900			7020	36200
			4.56	4.16			11.5	14.1			4.56	3.95						18400	43000			47400	138000			18800	38500
			3.88	5.62			16.7	13.5			5.89	2.79						16300	26800			69700	65700			24600	13600
			4.53	5.59			4.74	6.05										21000	21450			19125	21450
			3.34	3.4			11.4	7.86										12787.5	7650			36712.5	18900
			3.58	2.3			13.3	3.87										9487.5	8812.5			33412.5	14812.5
			3.95	3.84			8.26	7.58										10366.9	12915			19460.6	22601.2
			2.31	8.09			3.82	19.3										19350	23017.5			27450	51356.2
		Mean	3.838	4.766		Mean	11.41	10.09		Mean	3.7	3.73					Mean	18832	23527		Mean	54073	50791		Mean	19780	26825
		Std. Error of Mean	0.2388	0.5537		Std. Error of Mean	1.703	1.589		Std. Error of Mean	0.9272	0.3917					Std. Error of Mean	3595	4342		Std. Error of Mean	15122	13236		Std. Error of Mean	4713	6194
	D'Agostino & Pearson or Shapiro-Wilk test	K2	4.308	1.909		K2	0.2588	1.486		W	0.9211	0.9998				D'Agostino & Pearson or Shapiro-Wilk test	K2	16.21	0.6411		K2	13.85	6.1		W	0.9441	0.8667
		P value	0.12	0.39		P value	0.88	0.48		P value	0.54	>0.99					P value	<0.001	0.73		P value	<0.001	0.05		P value	0.68	0.28
		Passed normality test (alpha=0.05)?	Yes	Yes		Passed normality test (alpha=0.05)?	Yes	Yes		Passed normality test (alpha=0.05)?	Yes	Yes					Passed normality test (alpha=0.05)?	No	Yes		Passed normality test (alpha=0.05)?	No	No		Passed normality test (alpha=0.05)?	Yes	Yes
		P value	0.1434			P value	0.5791			P value	0.9772						P value	0.3735			P value	0.7962			P value	0.4
		P value summary	ns			P value summary	ns			P value summary	ns						P value summary	ns			P value summary	ns			P value summary	ns
		Significantly different (P < 0.05)?	No			Significantly different (P < 0.05)?	No			Significantly different (P < 0.05)?	No						Significantly different (P < 0.05)?	No			Significantly different (P < 0.05)?	No			Significantly different (P < 0.05)?	No
		One- or two-tailed P value?	Two-tailed			One- or two-tailed P value?	Two-tailed			One- or two-tailed P value?	Two-tailed						One- or two-tailed P value?	Two-tailed			One- or two-tailed P value?	Two-tailed			One- or two-tailed P value?	Two-tailed
		Test	unpaired t-test			Test	unpaired t-test			Test	unpaired t-test						Test	Mann-Whitney test			Test	Mann-Whitney test			Test	unpaired t-test
	Figure 4B
		median PD1 (normalized to control)
		median PD1 gp33 control	median PD1 gp33 CCL19Cre x COX	median PD1 np396 control	median PD1 np396 CCL19Cre x CO
		0.763381	1.37702	0.701272	1.42624
		1.26118	1.5012	1.35224	1.2389
		1.19937	1.34983	1.05332	1.37428
		0.776071	1.25846	0.893173	1.11498			gp33	np396
		1.07835	0.875483	0.850192	0.882503		P value	0.14	0.33
		0.837511	1.16208	1.08724	0.864155		P value summary	ns	ns
		0.923481	0.740448	0.856146	0.800346		Significantly different (P < 0.05)?	No	No
		1.01692	1.08081	0.935542	1.08724		One- or two-tailed P value?	Two-tailed	Two-tailed
		1.14374	1.09307	1.27088	1.13979		Unpaired t test (ctr. vs. Cre+)
	Mean	1	1.16	1	1.103
	Std. Error of Mean	0.06163	0.08139	0.0703	0.07412
D'Agostino & Pearson or Shapiro-Wilk test	K2	1.835	0.4213	0.592	0.8511
	P value	0.4	0.81	0.74	0.65
	Passed normality test (alpha=0.05)?	Yes	Yes	Yes	Yes
	Figure 4D
		total cell number/lymph node						cell number/lymph node
								CD4+		CD8+
			control	Cre+				control	Cre+	control	Cre+
			2250000	8080000				699750	1568167	666000	2538167
			4750000	5250000				1486750	1071000	1263500	1727250
			1800000	4830000				414000	1063333	592200	1305000
			6500000	6250000				1404000	1325000	1423500	1662500
			1800000	7580000				342000	1782083	509400	2077833
			1120000	9000000				277760	2124000	257600	2034000
			4200000	6500000				676200	1644500	806400	1514500
				4400000					932800		1148400
				8000000					1736000		2000000
				7500000					1950000		2242500
				2960000					568320		701520
				1560000					340080		475800
				2280000					433200		684000
				4400000					761200		1056000
				2560000					509440		675840
				3200000					608000		803200
				2400000					487200		504000
				4200000					982800		1024800
		Mean	3202857	5052778			Mean	757209	1104840	788371	1343073
		Std. Error of Mean	747079	548181			Std. Error of Mean	187750	135720	157545	153680
	Shapiro-Wilk test	W	0.8968	0.9415		Shapiro-Wilk test	W	0.8404	0.9265	0.9311	0.9355
		P value	0.31	0.31			P value	0.1	0.17	0.56	0.24
		Passed normality test (alpha=0.05)?	Yes	Yes			Passed normality test (alpha=0.05)?	Yes	Yes	Yes	Yes
		Unpaired t-test						Unpaired t-test
		P value	0.0766					CD4+ ctrl vs Cre+	CD8+ ctrl vs Cre+
		P value summary	ns				P value	0.17	0.05
		Significantly different (P < 0.05)?	No				P value summary	ns	*
		One- or two-tailed P value?	Two-tailed				Significantly different (P < 0.05)?	No	Yes
							One- or two-tailed P value?	Two-tailed	Two-tailed
		% tetramer + cells (of CD8+)/lymph node											# tetramer + cells/lymph node
		% gp33+		% gp276+		% np396+		sum of tet+ cells					# gp33+		# gp276+		# np396+		sum of tet+ cells
		control	Cre+	control	Cre+	control	Cre+	control	Cre+				control	Cre+	control	Cre+	control	Cre+	control	Cre+
		3.88	2.73	3.69	4.46	0.42	0.83	7.99	8.02				25875	58200	24075	95383.3	2700	17783.3	52650	171367
		1.16	2.71	0.43	3.89	0.14	0.73	1.73	7.33				14250	40950	5225	55650	1710	10500	21185	107100
		0.65	3.06	0.19	2.67	0.32	2.11	1.16	7.84				3960	35766.7	1134	31416.7	1980	24650	7074	91833.3
		1.94	3.18	2.1	4.22	0.5	1.19	4.54	8.59				26000	47500	27950	63125	6500	18125	60450	128750
		1.01	1.86	1.44	2.66	0.35	1.24	2.8	5.76				5040	34883.3	7380	49291.7	1782	22750	14202	106925
		1.73	1.61	2.62	1.1	0.52	1.3	4.87	4.01				4480	29700	6720	21600	1344	25200	12544	76500
		0.56	1.53	0.76	1.21	0.38	1.02	1.7	3.76				4620	22750	5880	18200	3066	14950	13566	55900
			1.27		1.24		1.01		3.52					14960		15400		12320		42680
			1.19		1.28		0.97		3.44					22400		24000		18400		64800
			1.2		0.73		1.24		3.17					25500		15750		26250		67500
			1.14		3.22		0.54		4.9					8288		22496		3848		34632
			1.6		3.58		0.79		5.97					6864		17004		3744		27612
			1.19		3.36		0.46		5.01					7752		23028		3192		33972
			1.5		3.46		0.75		5.71					15400		36520		7920		59840
			1.08		3.02		0.55		4.65					7424		20480		3584		31488
			0.84		0.89		0.46		2.19					6720		7360		3840		17920
			1.37		0.97		1.37		3.71					6960		4800		6720		18480
			1.08		0.34		1.14		2.56					11340		3570		12180		27090
	Mean	1.561	1.674	1.604	2.35	0.3757	0.9833	3.541	5.008			Mean	12032	22409	11195	29171	2726	13109	25953	64688
	Std. Error of Mean	0.4322	0.1725	0.4817	0.3205	0.0482	0.0962	0.9187	0.4561			Std. Error of Mean	3835	3724	3923	5515	668.1	1937	8097	9999
Shapiro-Wilk test	W	0.836	0.8193	0.9442	0.903	0.9298	0.9141	0.8888	0.9397		Shapiro-Wilk test	W	0.7536	0.8869	0.7926	0.8447	0.7513	0.9026	0.7849	0.8998
	P value	0.09	0.003	0.68	0.06	0.55	0.1	0.27	0.29			P value	0.01	0.03	0.03	0.007	0.01	0.06	0.03	0.06
	Passed normality test (alpha=0.05)?	Yes	No	Yes	Yes	Yes	Yes	Yes	Yes			Passed normality test (alpha=0.05)?	No	No	No	No	No	Yes	No	Yes
			gp33+	gp276+	np396+	summ tet+ cells								gp33+	gp276+	np396+	summ tet+ cells
		P value	0.4491	0.2204	<0.001	0.0967							P value	0.0552	0.0737	<0.001	0.0076
		Exact or approximate P value?	Exact	Exact	Exact	Exact							Exact or approximate P value?	Exact	Exact	Exact	Exact
		P value summary	ns	ns	***	ns							P value summary	ns	ns	***	**
		Significantly different (P < 0.05)?	No	No	Yes	No							Significantly different (P < 0.05)?	No	No	Yes	Yes
		One- or two-tailed P value?	Two-tailed	Two-tailed	Two-tailed	Two-tailed							One- or two-tailed P value?	Two-tailed	Two-tailed	Two-tailed	Two-tailed
			Mann Whitney test (ctrl vs. Cre+)											Mann Whitney test
	Figure 4E								Figure 4F
		MFI PD1 (normalized to ctrl)							MFI IFNg (normalized to ctrl)						MFI TNFa (normalized to ctrl)
		median PD1 gp33 control	median PD1 gp33 CCL19Cre x COX	median PD1 np396 control	median PD1 np396 CCL19Cre x CO				median IFNg gp33 control	median IFNg gp33 CCL19Cre x COX	median IFNg np396 control	median IFNg np396 CCL19Cre x CO			median TNFa gp33 control	median TNFa gp33 CCL19Cre x COX	median TNFa np396 control	median TNFa np396 CCL19Cre x CO
		1	0.914441	1	0.853464				0.87	1.14	0.84	1.09			0.89	1.2	0.85	1.22
		1.20902	0.97501	0.75438	0.963787				1.05	1.03	1.02	1.11			0.98	1.17	0.98	1.25
		0.786865	1.084	1.07975	1.04733				1.08	1.17	1.14	1.1			1.13	1.28	1.17	1.26
		1.00412	1.1223	1.16587	1.05465				1.03	1.07	1.02	1.16			1.01	1.22	1.06	1.23
		1.21279	0.829116	1.08197	1.22964				0.97	1.09	0.98	1.09			0.99	1.14	0.94	1.13
		0.787212	0.937992	0.91803	1.40535					0.93		0.94				0.94		1.02
			0.912849		1.10933					0.96		0.89				1.13		1.11
			0.992752		1.21718					1.08		1.03				1.2		1.21
			0.974857		1.29431					0.96		0.89				1.08		1.02
			0.888422		1.4347					1		0.94				1.24		1.25
	Mean	1	1.069	1	1.118			Mean	1	1.043	1	1.024		Mean	1	1.16	1	1.17
	Std. Error of Mean	0.07739	0.05157	0.0599	0.04582			Std. Error of Mean	0.03715	0.02548	0.04817	0.0317		Std. Error of Mean	0.03847	0.03051	0.05431	0.02959
Shapiro-Wilk test	W	0.8579	0.8836	0.9373	0.9508		Shapiro-Wilk test	W	0.9146	0.9551	0.9418	0.8818		W	0.9394	0.9061	0.9897	0.832
	P value	0.18	0.05	0.64	0.54			P value	0.5	0.73	0.68	0.14		P value	0.66	0.26	0.98	0.04
	Passed normality test (alpha=0.05)?	Yes	Yes	Yes	Yes			Passed normality test (alpha=0.05)?	Yes	Yes	Yes	Yes		Passed normality test (alpha=0.05)?	Yes	Yes	Yes	No
		gp33+	np396+						gp33+	np396+					gp33+	np396+
	P value	0.4755	0.1676					P value	0.3521	0.6763				P value	0.008	0.017
	P value summary	ns	ns					P value summary	ns	ns				P value summary	**	*
	Are means signif. different? (P < 0.05)	No	No					Are means signif. different? (P < 0.05)	No	No				Are means signif. different? (P < 0.05)	Yes	Yes
	One- or two-tailed P value?	Two-tailed	Two-tailed					One- or two-tailed P value?	Two-tailed	Two-tailed				One- or two-tailed P value?	Two-tailed	Two-tailed
		Unpaired t test (ctrl vs. Cre+)							Unpaired t test (ctrl vs. Cre+)						Unpaired t test	Mann Whitney
		Figure 4G
		# IFNg+ cells						# TNFa+ cells
		gp33+		np396+				gp33+		np396+
		control	Cre+	control	Cre+			control	Cre+	control	Cre+
		76189.1	172076	59258.2	110039			2021.6	8339.4	0	2440.8
		36775.6	138728	29491.6	79814.1			1421.28	9087	0	4997.85
		125126	85555.8	81566.6	53974.8			4270.5	2181.96	1708.2	895.75
		8584	155800	23220	106800			7020	7000	1404	2400
		4836	191734	51840	160339			16560	8297.25	8280	2085.53
		7980	154808	37296	84952			5376	16280	2016	8584
			68640		29640				8892		4836
			151620		72276				20292		7980
			287760		103840				39600		9240
			146176		78592				17920		8192
	Mean	43248	155290	47112	88027		Mean	6112	13789	2235	5165
	Std. Error of Mean	19792	18827	8822	11204		Std. Error of Mean	2256	3364	1259	990.5
Shapiro-Wilk test	W	0.8336	0.8964	0.9524	0.9597		W	0.8268	0.8192	0.7362	0.8877
	P value	0.12	0.2	0.76	0.78		P value	0.1	0.02	0.01	0.16
	Passed normality test (alpha=0.05)?	Yes	Yes	Yes	Yes		Passed normality test (alpha=0.05)?	Yes	No	No	Yes
		gp33+	np396+					gp33+	np396+
	P value	0.002	0.02				P value	0.04	0.04
	P value summary	**	*				P value summary	*	*
	Are means signif. different? (P < 0.05)	Yes	Yes				Are means signif. different? (P < 0.05)	Yes	Yes
	One- or two-tailed P value?	Two-tailed	Two-tailed				One- or two-tailed P value?	Two-tailed	Two-tailed
		Unpaired t test (ctrl vs. Cre+)						Mann Whitney (ctrl vs. Cre+

## Sheet: SupplFig1
		Supplementary Figure 1
		Suppl Fig1A
			median CD44 proliferated CD8+										normalized data only (MFI CD44, CD8+ proliferated)									median CD25 proliferated CD8+									normalized data only (MFI CD44, CD8+ proliferated)
		# Experiment	w/o stroma	+pLN2	+1400W	+pLN2 +1400W		+ indo	+pLN2 + indo				w/o stroma	+1400W	+ indo	+pLN2	+pLN2 +1400W	+pLN2 + indo			# Experiment	w/o stroma	+pLN2	+1400W	+pLN2 +1400W	+ indo	+pLN2 + indo				w/o stroma	+1400W	+ indo	+pLN2	+pLN2 +1400W	+pLN2 + indo
		Exp #1	12698	12381	14119	18986		14383	14119				1.02635	1.14121	1.16254	1.00073	1.53459	1.14121			Exp #1	2865	2002	2998	3808	3831	6160				1.17178	1.22618	1.56687	0.818814	1.55746	2.51943
			12046	12904	10626	17654		9642	14891				0.97365	0.858875	0.77934	1.043	1.42693	1.20361				2025	1728	2712	3649	3539	5604				0.828221	1.1092	1.44744	0.706749	1.49243	2.29203
		average	12372										1.01737	0.991763	0.980369	0.82298	0.746105	1.04132			average	2445									1.04647	0.973199	1.16253	0.890583	1.4689	1.62528
		normalized 1	1.02635	1.00073	1.14121	1.53459		1.16254	1.14121				0.982634	1.01737	0.891825	0.931773	0.804379	0.824902			normalized 1	1.17178	0.818814	1.22618	1.55746	1.56687	2.51943				0.953528	0.965823	1.0032	0.930415	1.58397	2.0118
		normalized 2	0.97365	1.043	0.858875	1.42693		0.77934	1.2036				0.982773	0.969593	1.12662	0.432974	0.398458	0.707684			normalized 2	0.828221	0.706748	1.1092	1.49243	1.44744	2.29202				1.04294	0.93686	1.37263	0.169966	0.294881	0.684983
													0.945791	0.910232	1.0355	0.390302	0.408509	0.592945													0.946689	0.862321	1.18239	0.16628	0.251263	0.523823
		Exp #2	14822	11990	14449	10870		14283	15171				1.07144	1.28432	1.02611	0.375415	0.384708	0.585359			Exp #2	2128	1811	1979	2987	2364	3305				1.01038	1.21597	1.39372	0.169556	0.28116	0.555358
			14316	13575	14822	11719		12993	12018				0.930355	1.03007	1.0634	0.538329	0.504995	0.729683				1939	1892	1964	3221	2040	4091				0.983204	1.02395	1.38893	0.151161	0.362787	0.56302
		average	14569										1.02776	1.0562	1.09789	0.564265	0.454467	0.687608			average	2033.5									0.960859	1.06996	1.4954	0.163867	0.296188	0.587995
		normalized 1	1.01737	0.82298	0.991763	0.746105		0.980369	1.04132				1.04188	1.1976	1.0562	0.526993	0.484054	0.844765			normalized 1	1.04647	0.890583	0.973199	1.4689	1.16253	1.62528				1.05594	1.19089	1.79246	0.195852	0.33825	0.698408
		normalized 2	0.982634	0.931773	1.01737	0.804379		0.891825	0.824902												normalized 2	0.953528	0.930416	0.965822	1.58397	1.0032	2.0118
												Mean	1	1.046	1.022	0.6627	0.7147	0.8359												Mean	1	1.057	1.381	0.4363	0.7927	1.206
		Exp #3	10364	4566	10225	4202		11881	7463			Std. Deviation	0.04435	0.1301	0.1141	0.2604	0.429	0.2217			Exp #3	5093	830	4575	1440	6703	3345			Std. Deviation	0.09011	0.1263	0.224	0.3493	0.6323	0.8126
			9974	4116	9599	4308		10920	6253		D'Agostino & Pearson normality test	K2	0.272	0.6224	3.759	3.262	4.207	1.462				4623	812	4211	1227	5774	2558		D'Agostino & Pearson normality test	K2	1.423	1.225	0.2399	5.557	7.759	3.073
			11299	3959	13544	4057		10821	6173			P value	0.8728	0.7326	0.1527	0.1958	0.122	0.4815				4934	828	5938	1373	6806	2712			P value	0.491	0.5421	0.887	0.0621	0.0207	0.2151
		average	10545.7									Passed normality test (alpha=0.05)?	Yes	Yes	Yes	Yes	Yes	Yes			average	4883.33								Passed normality test (alpha=0.05)?	Yes	Yes	Yes	Yes	No	Yes
		normalized 1	0.982773	0.432974	0.969593	0.398458		1.12662	0.707684												normalized 1	1.04294	0.169966	0.93686	0.294881	1.37263	0.684983
		normalized 2	0.945791	0.390302	0.910232	0.408509		1.0355	0.592945												normalized 2	0.946689	0.16628	0.862321	0.251263	1.18239	0.523823
		normalized 3	1.07144	0.375415	1.28432	0.384708		1.02611	0.585359				w/o stroma vs pLN2								normalized 3	1.01038	0.169556	1.21597	0.28116	1.39372	0.555358				w/o stroma vs pLN2
													-	1400W	Indomethacin																-	1400W	Indomethacin
		Exp #4	9685	5604	10723	5257		11070	7596			P value	0.0008	0.0313	0.0298						Exp #4	2244	345	2337	828	3170	1285			P value	0.0001	0.4813	0.5213
			10699	5874	10995	4731		11429	7158			P value summary	***	*	*							2193	374	2442	676	3413	1342			P value summary	***	ns	ns
			10846	5486	12467	5039		10995	8794			Significantly different (P < 0.05)?	Yes	Yes	Yes							2410	447	2718	772	4091	1594			Significantly different (P < 0.05)?	Yes	No	No
		average	10410									One- or two-tailed P value?	Two-tailed	Two-tailed	Two-tailed						average	2282.33								One- or two-tailed P value?	Two-tailed	Two-tailed	Two-tailed
		normalized 1	0.930355	0.538329	1.03007	0.504995		1.0634	0.729683			Test	Unpaired t-test								normalized 1	0.983204	0.151161	1.02395	0.362787	1.38893	0.56302			Test	Unpaired t-test	Mann-Whitney	Unpaired t-test
		normalized 2	1.02776	0.564265	1.0562	0.454467		1.09789	0.687608												normalized 2	0.960859	0.163867	1.06996	0.296188	1.4954	0.587995
		normalized 3	1.04188	0.526993	1.1976	0.484054		1.0562	0.844765												normalized 3	1.05594	0.195852	1.19089	0.33825	1.79246	0.698408
		Suppl Fig1B
			median CD44 total CD4+										normalized data only (MFI CD44, CD4+ total)									median CD25 total CD4+									normalized data only (MFI CD25, CD4+ total)
		# Experiment	w/o stroma	+pLN2	+1400W	+pLN2 +1400W		+ indo	+pLN2 + indo				w/o stroma	+1400W	+ indo	+pLN2	+pLN2 +1400W	+pLN2 + indo			# Experiment	w/o stroma	+pLN2	+1400W	+pLN2 +1400W	+ indo	+pLN2 + indo				w/o stroma	+1400W	+ indo	+pLN2	+pLN2 +1400W	+pLN2 + indo
		Exp #1	8716	3434	9385	3151		10870	5676				1.02451	1.10314	1.2777	0.403644	0.370379	0.667176			Exp #1	1994	728	1998	886	3400	2206				1.11148	1.11371	1.89521	0.405797	0.493868	1.22965
			8299	3201	8581	3345		9795	4528				0.975492	1.00864	1.15134	0.376256	0.393182	0.532236				1594	547	2111	912	3319	2025				0.888517	1.1767	1.85006	0.304905	0.508361	1.12876
		average	8507.5										1.03396	1.05782	1.11728	0.323841	0.267173	0.465749			average	1794									1.06439	0.97601	1.40783	0.194865	0.341751	0.910774
		normalized 1	1.02451	0.403644	1.10314	0.370379		1.2777	0.667176				0.966038	1.11468	1.08957	0.364826	0.26092	0.462863			normalized 1	1.11148	0.405797	1.11371	0.493868	1.89521	1.22965				0.935606	0.985269	1.29503	0.237795	0.372896	1.07492
		normalized 2	0.975492	0.376256	1.00864	0.393182		1.15134	0.532236				1	1	1.14576	0.539819	0.3292	0.692736			normalized 2	0.888517	0.304905	1.1767	0.508361	1.85006	1.12876				1.0362	1.01604	1.46984	0.208928	0.231899	0.639285
													1.0023	0.948657	1.14314	0.507868	0.409951	0.597043													1.01167	0.933847	1.35592	0.210647	0.243463	0.515522
		Exp #2	10747	3366	10995	2777		11613	4841				0.997695	1.23987	1.02798	0.505722	0.353918	0.542124			Exp #2	2529	463	2319	812	3345	2164				0.95213	1.23779	1.46656	0.222054	0.240806	0.624909
			10041	3792	11586	2712		11325	4811				0.917121	0.993057	1.02769	0.591756	0.460098	0.788627				2223	565	2341	886	3077	2554				0.981345	1.0424	1.41291	0.253192	0.314545	0.764366
		average	10394										1.0022	1.01828	1.13412	0.544911	0.441027	0.757602			average	2376									0.999302	1.06155	1.51766	0.251097	0.257382	0.680866
		normalized 1	1.03396	0.323841	1.05782	0.267173		1.11728	0.465749				1.08068	0.964141	1.13676	0.526367	0.448497	0.832308			normalized 1	1.06439	0.194865	0.97601	0.341751	1.40783	0.910774				1.01935	1.11901	1.69513	0.271149	0.301676	0.692538
		normalized 2	0.966038	0.364826	1.11468	0.26092		1.08957	0.462863												normalized 2	0.935606	0.237795	0.985269	0.372896	1.29503	1.07492
												Mean	1	1.045	1.125	0.4685	0.3734	0.6338												Mean	1	1.066	1.537	0.256	0.3307	0.8262
		Exp #3	12582	6792	12582	4142		14416	8716			Std. Deviation	0.04334	0.08753	0.07086	0.09237	0.07129	0.1337			Exp #3	6631	1337	6502	1484	9406	4091			Std. Deviation	0.06465	0.09545	0.2067	0.06199	0.1011	0.2445
			12611	6390	11936	5158		14383	7512		D'Agostino & Pearson normality test	K2	1.281	5.143	2.906	2.237	1.002	1.823				6474	1348	5976	1558	8677	3299		D'Agostino & Pearson normality test	K2	0.05645	0.5572	1.779	10.3	2.063	1.639
			12553	6363	15600	4453		12934	6821			P value	0.5269	0.0764	0.2339	0.3267	0.606	0.4019				6093	1421	7921	1541	9385	3999			P value	0.9722	0.7568	0.411	0.0058	0.3564	0.4407
		average	12582									Passed normality test (alpha=0.05)?	Yes	Yes	Yes	Yes	Yes	Yes			average	6399.33								Passed normality test (alpha=0.05)?	Yes	Yes	Yes	No	Yes	Yes
		normalized 1	1	0.539819	1	0.3292		1.14576	0.692736												normalized 1	1.0362	0.208928	1.01604	0.231899	1.46984	0.639285
		normalized 2	1.0023	0.507868	0.948657	0.409951		1.14314	0.597043												normalized 2	1.01167	0.210647	0.933847	0.243463	1.35592	0.515522
		normalized 3	0.997695	0.505722	1.23987	0.353918		1.02798	0.542124				w/o stroma vs pLN2								normalized 3	0.95213	0.222054	1.23779	0.240806	1.46656	0.624909				w/o stroma vs pLN2
													-	1400W	Indomethacin																-	1400W	Indomethacin
		Exp #4	10435	6733	11299	5235		11693	8973			P value	<0.001	<0.001	<0.001						Exp #4	3279	846	3483	1051	4721	2554			P value	<0.001	<0.001	<0.001
			11403	6200	11586	5018		12904	8620			P value summary	***	***	***							3339	839	3547	860	5071	2275			P value summary	***	***	***
			12296	5989	10970	5103		12934	9470			Significantly different (P < 0.05)?	Yes	Yes	Yes							3406	906	3739	1008	5664	2314			Significantly different (P < 0.05)?	Yes	Yes	Yes
		average	11378									One- or two-tailed P value?	Two-tailed	Two-tailed	Two-tailed						average	3341.33								One- or two-tailed P value?	Two-tailed	Two-tailed	Two-tailed
		normalized 1	0.917121	0.591756	0.993057	0.460098		1.02769	0.788627			Test	Unpaired t-test								normalized 1	0.981345	0.253192	1.0424	0.314545	1.41291	0.764366			Test	Mann Whitney	Unpaired t-test
		normalized 2	1.0022	0.544911	1.01828	0.441027		1.13412	0.757602												normalized 2	0.999302	0.251097	1.06155	0.257382	1.51766	0.680866
		normalized 3	1.08068	0.526367	0.964141	0.448497		1.13676	0.832308												normalized 3	1.01935	0.271149	1.11901	0.301676	1.69513	0.692538
			median CD44 proliferated CD4+										normalized data only (MFI CD44, CD4+ proliferated)									median CD25 proliferated CD4+									normalized data only (MFI CD25, CD4+ proliferated)
		# Experiment	w/o stroma	+pLN2	+1400W	+pLN2 +1400W		+ indo	+pLN2 + indo				w/o stroma	+1400W	+ indo	+pLN2	+pLN2 +1400W	+pLN2 + indo			# Experiment	w/o stroma	+pLN2	+1400W	+pLN2 +1400W	+ indo	+pLN2 + indo				w/o stroma	+1400W	+ indo	+pLN2	+pLN2 +1400W	+pLN2 + indo
		Exp #1	10459	9577	10870	4682		12582	7957				1.01811	1.05811	1.22476	0.93225	0.455758	0.774555			Exp #1	2447	2987	2355	1523	3910	3554				1.1095	1.06778	1.77284	1.35434	0.690546	1.61143
			10087	7869	9136	4761		10699	6881				0.981894	0.889321	1.04147	0.765988	0.463448	0.669814				1964	1680	2206	1498	3626	3561				0.890501	1.00023	1.64407	0.761732	0.679211	1.6146
		average	10273										1.02859	1.03094	1.07697	0.874906	0.328498	0.533495			average	2205.5									1.06103	0.924483	1.2969	1.37345	0.577241	1.16517
		normalized 1	1.01811	0.93225	1.05811	0.455758		1.22476	0.774555				0.971409	1.07202	1.0405	0.868953	0.314077	0.478997			normalized 1	1.1095	1.35434	1.06779	0.690546	1.77284	1.61143				0.938966	0.924483	1.18655	1.11276	0.618621	1.18172
		normalized 2	0.981894	0.765989	0.889322	0.463448		1.04147	0.669814				0.988412	0.988412	1.12496	0.588117	0.323004	0.672026			normalized 2	0.890501	0.761732	1.00023	0.679211	1.64407	1.6146				1.01389	0.99183	1.39229	0.286901	0.269472	0.628268
													0.988412	0.941855	1.11203	0.540952	0.4025	0.580358													0.981073	0.918709	1.27505	0.288535	0.277369	0.515387
		Exp #2	12268	10435	12296	3918		12845	6363				1.02318	1.22317	1.00682	0.59466	0.343696	0.528096			Exp #2	3077	3983	2681	1674	3761	3379				1.00504	1.21092	1.3829	0.356618	0.277369	0.612745
			11586	10364	12786	3746		12410	5713				0.927117	0.997441	1.00667	0.939858	0.448979	0.776994				2723	3227	2681	1794	3441	3427				0.990596	1.04189	1.37675	0.471644	0.325734	0.781989
		average	11927										1.0043	1.0324	1.09349	0.891914	0.430275	0.746202			average	2900									1.01083	1.07182	1.47934	0.504702	0.265318	0.68937
		normalized 1	1.02859	0.874906	1.03094	0.328498		1.07697	0.533495				1.06858	1.01827	1.09603	0.842744	0.432154	0.807296			normalized 1	1.06103	1.37345	0.924483	0.577241	1.2969	1.16517				0.998575	1.16101	1.64548	0.517241	0.300655	0.690795
		normalized 2	0.971409	0.868953	1.07202	0.314077		1.0405	0.478997												normalized 2	0.938966	1.11276	0.924483	0.618621	1.18655	1.18172
												Mean	1	1.025	1.082	0.784	0.3942	0.6568												Mean	1	1.031	1.445	0.7028	0.4282	0.9491
		Exp #3	12993	7731	12993	4246		14788	8834			Std. Deviation	0.0382	0.08828	0.06513	0.1529	0.06032	0.1195			Exp #3	7446	2107	7284	1979	10225	4614			Std. Deviation	0.05983	0.1001	0.1878	0.4265	0.1869	0.4148
			12993	7111	12381	5291		14618	7629		D'Agostino & Pearson normality test	K2	0.8529	4.875	3.618	2.457	5.001	2.682				7205	2119	6747	2037	9364	3785		D'Agostino & Pearson normality test	K2	0.831	0.8016	0.8272	2.114	5.243	1.896
			13450	7817	16079	4518		13235	6942			P value	0.6528	0.0874	0.1639	0.2927	0.082	0.2615				7381	2619	8893	2037	10156	4500			P value	0.66	0.6698	0.6612	0.3475	0.0727	0.3876
		average	13145.3									Passed normality test (alpha=0.05)?	Yes	Yes	Yes	Yes	Yes	Yes			average	7344								Passed normality test (alpha=0.05)?	Yes	Yes	Yes	Yes	Yes	Yes
		normalized 1	0.988412	0.588117	0.988412	0.323004		1.12496	0.672026												normalized 1	1.01389	0.286901	0.99183	0.269472	1.39229	0.628268
		normalized 2	0.988412	0.540952	0.941855	0.4025		1.11203	0.580358												normalized 2	0.981073	0.288535	0.918709	0.277369	1.27505	0.515387
		normalized 3	1.02318	0.59466	1.22317	0.343696		1.00682	0.528096				w/o stroma vs pLN2								normalized 3	1.00504	0.356618	1.21092	0.277369	1.3829	0.612745				w/o stroma vs pLN2
													-	1400W	Indomethacin																-	1400W	Indomethacin
		Exp #4	11351	11507	12212	5497		12325	9513			P value	<0.001	<0.001	<0.001						Exp #4	3476	1655	3656	1143	4831	2744			P value	0.0426	<0.001	0.0029
			12296	10920	12640	5268		13388	9136			P value summary	***	***	***							3547	1771	3761	931	5191	2419			P value summary	*	***	**
			13083	10318	12467	5291		13419	9884			Significantly different (P < 0.05)?	Yes	Yes	Yes							3504	1815	4074	1055	5774	2424			Significantly different (P < 0.05)?	Yes	Yes	Yes
		average	12243.3									One- or two-tailed P value?	Two-tailed	Two-tailed	Two-tailed						average	3509								One- or two-tailed P value?	Two-tailed	Two-tailed	Two-tailed
		normalized 1	0.927117	0.939858	0.997441	0.448979		1.00667	0.776994			Test	unpaired t-test								normalized 1	0.990596	0.471644	1.04189	0.325734	1.37675	0.781989			Test	unpaired t -test
		normalized 2	1.0043	0.891914	1.0324	0.430275		1.09349	0.746202												normalized 2	1.01083	0.504702	1.07182	0.265318	1.47934	0.68937
		normalized 3	1.06858	0.842744	1.01827	0.432154		1.09603	0.807296												normalized 3	0.998575	0.517241	1.16101	0.300655	1.64548	0.690795
		Suppl Fig1C				Suppl Fig1D
		% inhibition CD4+				median CD44 total CD4+							normalized data only (MFI CD44, CD4+ total)							median CD25 total CD4+						normalized data only (MFI CD25, CD4+ total)
		-	pre-activated			# Experiment		w/o stroma	+pLN2	pre-activated + pLN2			# Experiment	w/o stroma	+pLN2	pre-activated + pLN2				# Experiment	w/o stroma	+pLN2	pre-activated + pLN2			# Experiment	w/o stroma	+pLN2	pre-activated + pLN2
		94.5984	89.1282			Exp #1		12582	6792	8893			Exp #1	1	0.539819	0.706803				Exp #1	6631	1337	3823			Exp #1	1.0362	0.208928	0.597406
		95.7482	96.5508					12611	6390	7886				1.0023	0.507868	0.626768					6474	1348	3070				1.01167	0.210647	0.479737
		96.1748	94.273					12553	6363	8355				0.997695	0.505722	0.664044					6093	1421	2832				0.95213	0.222054	0.442546
		95.5942	67.6402			average		12582					Exp #2	0.926641	0.573656	0.885655				average	6399.33					Exp #2	1.00257	0.276985	0.429183
		98.6764	77.7297			normalized 1		1	0.539819	0.706803				1.05598	0.545144	0.839323				normalized 1	1.0362	0.208928	0.597406				0.982581	0.264135	0.533981
		94.4506	72.9708			normalized 2		1.0023	0.507868	0.626768				1.01737	0.666766	0.90095				normalized 2	1.01167	0.210647	0.479737				1.01485	0.326956	0.511422
		93.2806	82.708			normalized 3		0.997695	0.505722	0.664044			Exp #3	0.917121	0.591756	0.890578				normalized 3	0.95213	0.222054	0.442546			Exp #3	0.981345	0.253192	0.746708
		95.6519	88.0553			Exp #2		6240	3863	5964				1.0022	0.544911	0.921339				Exp #2	3511	970	1503				0.999302	0.251097	0.556664
		95.1165	84.9956					7111	3671	5652				1.08068	0.526367	0.812006					3441	925	1870				1.01935	0.271149	0.504589
	Mean	95.48	83.78					6851	4490	6067											3554	1145	1791
	Std. Deviation	1.484	9.596			average		6734												average	3502
D'Agostino & Pearson normality test	K2	4.77	0.4889			normalized 1		0.926641	0.573656	0.885655			Mean	1	0.5558	0.8053				normalized 1	1.00257	0.276985	0.429183			Mean	1	0.2539	0.5336
	P value	0.0921	0.7831			normalized 2		1.05598	0.545144	0.839323			Std. Deviation	0.05269	0.0501	0.1113				normalized 2	0.982581	0.264135	0.533981			Std. Deviation	0.02498	0.0374	0.09582
	Passed normality test (alpha=0.05)?	Yes	Yes			normalized 3		1.01737	0.666766	0.90095		D'Agostino & Pearson normality test	K2	0.1759	6.667	1.999				normalized 3	1.01485	0.326956	0.511422		D'Agostino & Pearson normality test	K2	1.127	1.135	6.746
						Exp #3		10435	6733	10133			P value	0.92	0.04	0.37				Exp #3	3279	846	2495			P value	0.5693	0.5669	0.0343
	Unpaired t test							11403	6200	10483			Passed normality test (alpha=0.05)?	Yes	No	Yes					3339	839	1860			Passed normality test (alpha=0.05)?	Yes	Yes	No
	P value	0.0023						12296	5989	9239											3406	906	1686
	P value summary	**				average		11378					Kruskal-Wallis test							average	3341.33					ANOVA summary
	Significantly different (P < 0.05)?	Yes				normalized 1		0.917121	0.591756	0.890578			P value	<0.001						normalized 1	0.981345	0.253192	0.746708			F	<0.001
	One- or two-tailed P value?	Two-tailed				normalized 2		1.0022	0.544911	0.921339			P value summary	***						normalized 2	0.999302	0.251097	0.556664			P value	Approximate
						normalized 3		1.08068	0.526367	0.812006			Do the medians vary signif. (P < 0.05)?	Yes						normalized 3	1.01935	0.271149	0.504589			P value summary	***
																										Significant diff. among means (P < 0.05)?	Yes
													Dunn's multiple comparisons test	Mean rank diff.	Significant?	Summary	Adjusted P Value									Dunn's multiple comparisons test	Mean rank diff.	Significant?	Summary	Adjusted P Value
													w/o stroma vs. pLN2	17.67	Yes	***	<0.001									w/o stroma vs. pLN2	18	Yes	***	<0.001
													w/o stroma vs. pre-activated pLN2	9	Yes	*	0.05									w/o stroma vs. pre-activated pLN2	9	Yes	*	0.05
													pLN2 vs. pre-activated pLN2	-8.667	No	ns	0.06									pLN2 vs. pre-activated pLN2	-9	Yes	*	0.05
		Suppl Fig1E
			NOS2 expression							Ptgs2 expression							Ptgs1 expression
			-	IFNg/TNFa	LPS					-	IFNg/TNFa	LPS					-	IFNg/TNFa	LPS
			0	0.462	0.019					13.216	16.331	33.083					1.519	0.419	0.752
			0	0.506	0.016					15.039	12.621	32.331					1.383	0.394	0.965
			0	0.439	0.021					12.797	13.013	39.826					1.065	0.262	0.881
		average	0	0.469	0.0186667				average	13.684	13.9883	35.08				average	1.32233	0.358333	0.866
		STDEV	0	0.0340441	0.00251661				STDEV	1.19202	2.03825	4.12732				STDEV	0.233001	0.0843584	0.107289
					detection limit			Shapiro-Wilk test	W	0.8844	0.8283	0.8244			Shapiro-Wilk test	W	0.9492	0.8659	0.9853
		Kruskal-Wallis			not detected				P value	0.34	0.18	0.17				P value	0.57	0.28	0.77
		P value	0.004						Passed normality test (alpha=0.05)?	Yes	Yes	Yes				Passed normality test (alpha=0.05)?	Yes	Yes	Yes
		P value summary	**
		R square	Yes
		Dunn's multiple comparisons test	Mean rank diff.	Significant?	Summary	Adjusted P Value			ANOVA summary							ANOVA summary
		pLN2- vs pLN2 + IFNg/TNFa	-6	Yes	*	0.019			F	59.89						F	28.7
		pLN2 vs. pLN2 + LPS	-3	No	ns	0.5172			P value	<0.001						P value	<0.001
									P value summary	***						P value summary	***
									R square	Yes						R square	Yes
									Dunn's multiple comparisons test	Mean rank diff.	Significant?	Summary	Adjusted P Value			Dunn's multiple comparisons test	Mean rank diff.	Significant?	Summary	Adjusted P Value
									pLN2- vs pLN2 + IFNg/TNFa	-0.3043	-6.722 to 6.113	No	ns			pLN2- vs pLN2 + IFNg/TNFa	0.964	0.5996 to 1.328	Yes	***
									pLN2 vs. pLN2 + LPS	-21.4	-27.81 to -14.98	Yes	***			pLN2 vs. pLN2 + LPS	0.4563	0.09188 to 0.8208	Yes	*
		Suppl Fig1F
				Ptgs2 expression							Ptgs1 expression
				pLN		spleen					pLN		spleen
				lymphocyte enriched	stroma enriched	lymphocyte enriched	stroma enriched				lymphocyte enriched	stroma enriched	lymphocyte enriched	stroma enriched
				0.043	0.056	0.011	0.024				0.001	0.087	0.257	0.428
				0.011	0.36	0.01	0.026				0.002	0.076	0.265	0.533
					0.036	0.008	0.034				0.003	0.187	0.231	0.336
				0.014	0.064	0.008	0.018				0.003	0.231	0.205	0.484
			average	0.0226667	0.129	0.00925	0.0255			average	0.00225	0.14525	0.2395	0.44525
			STDEV	0.017673	0.15445	0.0015	0.00660808			STDEV	0.000957427	0.0759051	0.0271968	0.0845276
		Shapiro-Wilk test	W	0.8196	0.7012	0.8494	0.9797		Shapiro-Wilk test	W	0.8634	0.8776	0.9355	0.9769
			P value	0.16	0.01	0.22	0.9			P value	0.27	0.33	0.63	0.88
			Passed normality test (alpha=0.05)?	Yes	No	Yes	Yes			Passed normality test (alpha=0.05)?	Yes	Yes	Yes	Yes
				lymphocyte vs stroma enriched							lymphocyte vs stroma enriched
				pLN	spleen						pLN	spleen
			P value	0.11	0.003					P value	0.0093	0.0036
			P value summary	ns	**					P value summary	**	**
			Significantly different (P < 0.05)?	No	Yes					Significantly different (P < 0.05)?	Yes	Yes
			One- or two-tailed P value?	Two-tailed	Two-tailed					One- or two-tailed P value?	Two-tailed	Two-tailed
				Mann Whitney test	unpaired t-test						unpaired t-test
		Suppl Fig1G
				Ptges1 expression							Ptges2 expression							Ptges3 expression
				pLN		spleen					pLN		spleen					pLN		spleen
				lymphocyte enriched	stroma enriched	lymphocyte enriched	stroma enriched				lymphocyte enriched	stroma enriched	lymphocyte enriched	stroma enriched				lymphocyte enriched	stroma enriched	lymphocyte enriched	stroma enriched
				0.014	0.075	0.008	0.531				0.139	0.101	0.161	0.152				3.017	3.519	1.392	5.124
				0.005	0.183	0.015	0.493				0.099	0.194	0.169	0.166				1.589	22.898	0.634	3.515
				0.006	0.097	0.017	0.489				0.086	0.092	0.169	0.138				2.881	3.071	1.073	4.614
				0.008	0.091	0.011	0.512				0.09	0.119	0.147	0.142				2.036	5.234	1.701	3.738
			average	0.00825	0.1115	0.01275	0.50625			average	0.1035	0.1265	0.1615	0.1495			average	2.38075	8.6805	1.2	4.24775
			STDEV	0.00403113	0.0485627	0.00403113	0.0193111			STDEV	0.0242831	0.0463789	0.0103763	0.0124766			STDEV	0.683321	9.52406	0.456198	0.752489
		Shapiro-Wilk test	W	0.8715	0.7998	0.9627	0.9168		Shapiro-Wilk test	W	0.8129	0.828	0.8378	0.936		Shapiro-Wilk test	W	0.8986	0.7112	0.9904	0.922
			P value	0.3	0.1	0.8	0.52			P value	0.13	0.16	0.19	0.63			P value	0.42	0.02	0.96	0.55
			Passed normality test (alpha=0.05)?	Yes	Yes	Yes	Yes			Passed normality test (alpha=0.05)?	Yes	Yes	Yes	Yes			Passed normality test (alpha=0.05)?	Yes	No	Yes	Yes
				lymphocyte vs stroma enriched							lymphocyte vs stroma enriched							lymphocyte vs stroma enriched
				pLN	spleen						pLN	spleen						pLN	spleen
			P value	0.005	<0.001					P value	0.4134	0.1896					P value	0.03	<0.001
			P value summary	**	***					P value summary	ns	ns					P value summary	*	***
			Significantly different (P < 0.05)?	Yes	Yes					Significantly different (P < 0.05)?	No	No					Significantly different (P < 0.05)?	Yes	Yes
			One- or two-tailed P value?	Two-tailed	Two-tailed					One- or two-tailed P value?	Two-tailed	Two-tailed					One- or two-tailed P value?	Two-tailed	Two-tailed
				unpaired t-test							unpaired t-test							Mann Whitney test	unpaired t-test

## Sheet: SupplFig2
	Supplementary Figure 2
	Suppl Fig2A
		median CD44 total CD4+													median CD25 total CD4+
																													median CD62L total CD4+
				solvent control					PGE2 (ng/ml)								solvent control					PGE2 (ng/ml)
		# Experiment	-	0.5	1	10	50	500	0.5	1	10	50	500		# Experiment	-	0.5	1	10	50	500	0.5	1	10	50	500					solvent control					PGE2 (ng/ml)
		Exp #1	22716	19301	21923	22079	22237	20911	19714	18764	15893	15100	9817		Exp #1	1239	1174	1350	1285	1261	986	713	641	419	329	325			# Experiment	-	0.5	1	10	50	500	0.5	1	10	50	500
			23261	21360	21110	22987	23932	21923	17654	19714	18158	17246	12438			1475	1213	1278	1386	1310	1132	599	663	414	401	267			Exp #1	4371	4416	4425	4692	5393	5180	5664	6213	7731	9577	4453
		average	22988.5												average	1357														5082	4761	3942	4811	5202	5007	5812	5737	7080	8993	10602
		normalized 1	0.988146	0.839594	0.953651	0.960437	0.96731	0.909629	0.857559	0.816234	0.691346	0.65685	0.42704		normalized 1	0.913043	0.865144	0.994842	0.946942	0.929256	0.726603	0.525424	0.472366	0.308769	0.242447	0.239499			average	4726.5
		normalized 2	1.01185	0.92916	0.918285	0.999935	1.04104	0.953651	0.767949	0.857559	0.789873	0.750201	0.541053		normalized 2	1.08696	0.893884	0.941783	1.02137	0.965365	0.834193	0.441415	0.488578	0.305085	0.295505	0.196758			normalized 1	0.924786	0.934307	0.936211	0.992701	1.14101	1.09595	1.19835	1.3145	1.63567	2.02624	0.942135
																													normalized 2	1.07521	1.0073	0.834021	1.01788	1.1006	1.05935	1.22966	1.21379	1.49794	1.90268	2.2431
		Exp #2	17820	18243	18986	17737	19995	19761	18633	17205	17654	16926	16847		Exp #2	1489	1576	1741	1615	2387	1689	986	908	782	603	702
			17490	18545	17988	17572	16535	19529	17286	16613	18115	16730	16966			1582	1478	1636	1658	2095	1535	903	897	796	636	673			Exp #2	3641	3511	3934	3476	3010	3312	4652	4692	4862	6363	9513
		average	17655												average	1535.5														3305	3345	3234	3176	2428	3040	4547	4057	5060	6146	9301
		normalized 1	1.00935	1.03331	1.07539	1.00464	1.13254	1.11929	1.0554	0.974511	0.999943	0.958709	0.954234		normalized 1	0.969717	1.02638	1.13383	1.05177	1.55454	1.09997	0.642136	0.591338	0.50928	0.392706	0.45718			average	3473
		normalized 2	0.990654	1.05041	1.01886	0.995299	0.936562	1.10615	0.979099	0.94098	1.02605	0.947607	0.960974		normalized 2	1.03028	0.962553	1.06545	1.07978	1.36438	0.999674	0.588082	0.584175	0.518398	0.414197	0.438294			normalized 1	1.04837	1.01094	1.13274	1.00086	0.866686	0.953642	1.33948	1.35099	1.39994	1.83213	2.73913
																													normalized 2	0.951627	0.963144	0.931183	0.914483	0.699107	0.875324	1.30924	1.16815	1.45695	1.76965	2.67809
		Exp #3	16420	14316	14618	15384	15455	14686	14857	15312	14250	12582	12582		Exp #3	1366	1397	1394	1481	1426	1292	918	769	562	453	420
			14217	14788	15636	15171	14618	15171	12669	14926	14720	12727	13327			1310	1340	1424	1415	1503	1332	745	816	627	484	507			Exp #3	2899	2419	2387	2554	2992	2957	3532	4108	5029	6015	7596
		average	15318.5												average	1338														2471	2400	2072	2702	2609	2739	1764	3816	5191	5787	7142
		normalized 1	1.07191	0.934556	0.954271	1.00428	1.00891	0.95871	0.969873	0.999576	0.930248	0.82136	0.82136		normalized 1	1.02093	1.0441	1.04185	1.10688	1.06577	0.96562	0.686099	0.574738	0.42003	0.338565	0.313901			average	2685
		normalized 2	0.928093	0.965369	1.02073	0.990371	0.954271	0.990371	0.827039	0.974377	0.96093	0.830825	0.869994		normalized 2	0.979073	1.00149	1.06428	1.05755	1.12332	0.995516	0.556801	0.609865	0.46861	0.361734	0.378924			normalized 1	1.0797	0.900931	0.889013	0.95121	1.11434	1.1013	1.31546	1.52998	1.873	2.24022	2.82905
																													normalized 2	0.920298	0.893855	0.771695	1.00633	0.971695	1.02011	0.656983	1.42123	1.93333	2.15531	2.65996
				normalized data only													normalized data only
		# Experiment	-	0.5ng/ml	0.5 + PGE2	1ng/ml	1 + PGE2	10ng/ml	10 + PGE2	50ng/ml	50 + PGE2	500ng/ml	500 + PGE2		# Experiment	-	0.5ng/ml	0.5 + PGE2	1ng/ml	1 + PGE2	10ng/ml	10 + PGE2	50ng/ml	50 + PGE2	500ng/ml	500 + PGE2					normalized data only
		Exp #1	0.988146	0.839594	0.857559	0.953651	0.816234	0.960437	0.691346	0.96731	0.65685	0.909629	0.42704		Exp #1	0.913043	0.865144	0.525424	0.994842	0.472366	0.946942	0.308769	0.929256	0.242447	0.726603	0.239499			# Experiment	-	0.5ng/ml	0.5 + PGE2	1ng/ml	1 + PGE2	10ng/ml	10 + PGE2	50ng/ml	50 + PGE2	500ng/ml	500 + PGE2
			1.01185	0.92916	0.767949	0.918285	0.857559	0.999935	0.789873	1.04104	0.750201	0.953651	0.541053			1.08696	0.893884	0.441415	0.941783	0.488578	1.02137	0.305085	0.965365	0.295505	0.834193	0.196758			Exp #1	0.924786	0.934307	1.19835	0.936211	1.3145	0.992701	1.63567	1.14101	2.02624	1.09595	0.942135
		Exp #2	1.00935	1.03331	1.0554	1.07539	0.974511	1.00464	0.999943	1.13254	0.958709	1.11929	0.954234		Exp #2	0.969717	1.02638	0.642136	1.13383	0.591338	1.05177	0.50928	1.55454	0.392706	1.09997	0.45718				1.07521	1.0073	1.22966	0.834021	1.21379	1.01788	1.49794	1.1006	1.90268	1.05935	2.2431
			0.990654	1.05041	0.979099	1.01886	0.94098	0.995299	1.02605	0.936562	0.947607	1.10615	0.960974			1.03028	0.962553	0.588082	1.06545	0.584175	1.07978	0.518398	1.36438	0.414197	0.999674	0.438294			Exp #2	1.04837	1.01094	1.33948	1.13274	1.35099	1.00086	1.39994	0.866686	1.83213	0.953642	2.73913
		Exp #3	1.07191	0.934556	0.969873	0.954271	0.999576	1.00428	0.930248	1.00891	0.82136	0.95871	0.82136		Exp #3	1.02093	1.0441	0.686099	1.04185	0.574738	1.10688	0.42003	1.06577	0.338565	0.96562	0.313901				0.951627	0.963144	1.30924	0.931183	1.16815	0.914483	1.45695	0.699107	1.76965	0.875324	2.67809
			0.928093	0.965369	0.827039	1.02073	0.974377	0.990371	0.96093	0.954271	0.830825	0.990371	0.869994			0.979073	1.00149	0.556801	1.06428	0.609865	1.05755	0.46861	1.12332	0.361734	0.995516	0.378924			Exp #3	1.0797	0.900931	1.31546	0.889013	1.52998	0.95121	1.873	1.11434	2.24022	1.1013	2.82905
																														0.920298	0.893855	0.656983	0.771695	1.42123	1.00633	1.93333	0.971695	2.15531	1.02011	2.65996
		Mean	1	0.9587	0.9095	0.9902	0.9272	0.9925	0.8997	1.007	0.8276	1.006	0.7624		Mean	1	0.9656	0.5733	1.04	0.5535	1.044	0.4217	1.167	0.3409	0.9369	0.3374
		Std. Deviation	0.04647	0.07702	0.1089	0.05798	0.07356	0.01662	0.1313	0.07244	0.1156	0.08645	0.2248		Std. Deviation	0.05972	0.07265	0.08676	0.06592	0.05796	0.05552	0.09547	0.2443	0.06364	0.1338	0.106			Mean	1	0.9517	1.175	0.9158	1.333	0.9806	1.633	0.9822	1.988	1.018	2.349
	Shapiro-Wilk test	W	0.9406	0.9459	0.9504	0.9376	0.8727	0.7755	0.8897	0.9043	0.9383	0.8709	0.8503		W	0.9847	0.9186	0.9881	0.9713	0.8301	0.9304	0.8578	0.9029	0.9646	0.9335	0.9335			Std. Deviation	0.07576	0.05091	0.2595	0.1232	0.1331	0.03961	0.2242	0.1734	0.1856	0.08857	0.7181
		P value	0.6637	0.7067	0.7435	0.6403	0.2372	0.035	0.3166	0.3997	0.6458	0.2298	0.1583		P value	0.9725	0.4952	0.984	0.9012	0.1077	0.5832	0.1818	0.3913	0.8545	0.6074	0.6077			W	0.8184	0.8949	0.6807	0.9222	0.9758	0.8714	0.8859	0.8866	0.948	0.9078	0.7112
		Passed normality test (alpha=0.05)?	Yes	Yes	Yes	Yes	Yes	No	Yes	Yes	Yes	Yes	Yes		Passed normality test (alpha=0.05)?	Yes	Yes	Yes	Yes	Yes	Yes	Yes	Yes	Yes	Yes	Yes			P value	0.0855	0.3449	0.0038	0.5216	0.9289	0.2317	0.2975	0.3005	0.7244	0.4222	0.0081
																													Passed normality test (alpha=0.05)?	Yes	Yes	No	Yes	Yes	Yes	Yes	Yes	Yes	Yes	No
		Kruskal Wallis			Dunn's multiple comparisons test	Mean rank diff.	Significant?	Summary	Adjusted P Value						Anova summary			Sidak's multiple comparisons test	Mean Diff.	95.00% CI of diff.	Significant?	Summary	Adjusted P Value
		P value	0.0191		0.5ng/ml vs. 0.5 + PGE2	6.25	No	ns	>0.9999						F	51.22		0.5ng/ml vs. 0.5 + PGE2	0.3923	0.2098 to 0.5747	Yes	***	<0.001						Kruskal Wallis			Dunn's multiple comparisons test	Mean rank diff.	Significant?	Summary	Adjusted P Value
		P value summary	*		1ng/ml vs. 1 + PGE2	12.58	No	ns	>0.9999						P value	<0.001		1ng/ml vs. 1 + PGE2	0.4868	0.3044 to 0.6693	Yes	***	<0.001						P value	<0.001		0.5ng/ml vs. 0.5 + PGE2	-19.17	No	ns	0.84
		Do the medians vary signif. (P < 0.05)?	Yes		10ng/ml vs. 10 + PGE2	16.58	No	ns	>0.9999						P value summary	***		10ng/ml vs. 10 + PGE2	0.6224	0.4399 to 0.8048	Yes	***	<0.001						P value summary	***		1ng/ml vs. 1 + PGE2	-32.17	Yes	*	0.04
					50ng/ml vs. 50 + PGE2	30.17	No	ns	0.0649						Significant diff. among means (P < 0.05)?	Yes		50ng/ml vs. 50 + PGE2	0.8262	0.6438 to 1.009	Yes	***	<0.001						Do the medians vary signif. (P < 0.05)?	Yes		10ng/ml vs. 10 + PGE2	-32.17	Yes	*	0.04
					500ng/ml vs. 500 + PGE2	26.08	No	ns	0.1859									500ng/ml vs. 500 + PGE2	0.5995	0.4170 to 0.7820	Yes	***	<0.001									50ng/ml vs. 50 + PGE2	-35	Yes	*	0.02
																																500ng/ml vs. 500 + PGE2	-30.83	No	ns	0.05
	Suppl Fig2B
		% proliferating cells						# proliferating OT-1 cells							MFI CD44 of total OT1 cells
		0.01nM V4	0.1nM V4	1nM V4	10nM V4	100nM V4		0.01nM V4	0.1nM V4	1nM V4	10nM V4	100nM V4			V4		N4
		24.6	20.6	43.6	90.8	94		7572.86	6073.7	16435.5	165583	177698		0.01nM	1225	1368	21160	30305
		22.3	34.6	54	90	95.1		6957.6	10791	11715.8	110160	220252		0.1nM	1132	1818	32253	42342
	average	23.45	27.6	48.8	90.4	94.55	average	7265.23	8432.38	14075.6	137871	198975		1nM	2519	5246	36812	50286
	STDEV	1.62635	9.89949	7.35391	0.565685	0.777817	STDEV	435.055	3335.67	3337.28	39189.9	30090.2		10nM	25763	33356	48962	61082
														100nM	26573	44333	46307	54881
		0.01nM N4	0.1nM N4	1nM N4	10nM N4	100nM N4		0.01nM N4	0.1nM N4	1nM N4	10nM N4	100nM N4		unstimulated	1232	916
		92.88	93.19	94.67	94.34	96.55		183557	132376	148599	122842	122842
		93.13	93.45	94.57	94.88	96.78		158695	116894	104708	110420	110420
	average	93.005	93.32	94.62	94.61	96.665	average	171126	124635	126654	116631	116631
	STDEV	0.176777	0.183848	0.0707107	0.381838	0.162635	STDEV	17579.9	10947.4	31035.6	8783.47	8783.47
	Suppl Fig2C						Suppl Fig2D
									NO2- (uM)
			% inhibition OT-1						w/o stroma			+ pLN2
			0.01nM N4	100nM N4	100nM V4				0.01nM N4	100nM N4	100nM V4	0.01nM N4	100nM N4	100nM V4
			96.0439	54.8143	87.5871				1.40067	5.0177	0.828965	10.2049	6.30303	9.63315
			92.8014	55.3008	59.5374				1.17199	5.0177	0.828965	11.5769	7.39061	6.31729
			72.8317	72.1067	81.3682				-0.357922	2.88708	0.0825975	4.70806	8.60408	4.81819
			84.834	96.431	86.5362				-0.357922	2.88708	-0.137662	7.02079	12.0343	4.70806
				97.7435						1.1839			6.6904
				97.4413						1.29403			6.47014
				97.6009						0.963638			6.6904
				95.855						1.29403			7.68157
		Mean	86.63	83.41	78.76			Mean	0.4642	2.568	0.4007	8.378	7.733	6.369
		Std. Deviation	10.33	19.51	13.1			Std. Deviation	0.9539	1.688	0.5026	3.103	1.897	2.296
	Shapiro-Wilk test	W	0.932	0.721	0.7879		Shapiro-Wilk test	W	0.7842	0.8163	0.8203	0.9545	0.7531	0.8348
		P value	0.61	0.004	0.08			P value	0.08	0.04	0.14	0.74	0.009	0.18
		Passed normality test (alpha=0.05)?	Yes	No	Yes			Passed normality test (alpha=0.05)?	Yes	No	Yes	Yes	No	Yes
		Kruskal-Wallis test							w/o stroma vs.pLN2
		P value	0.61						0.01nM N4	100nM N4	100nM V4
		Exact or approximate P value?	Exact					P value	0.003	<0.001	0.002
		P value summary	ns					P value summary	**	***	**
		Do the medians vary signif. (P < 0.05)?	No					Significantly different (P < 0.05)?	Yes	Yes	Yes
								One- or two-tailed P value?	Two-tailed	Two-tailed	Two-tailed
								Test	unpaired t-test	Mann Whitney	unpaired t-test

## Sheet: SupplFig3
	Supplementary Figure 3
	Supplementary Figure 3 A
			Median CD44 expression
			w/o stroma				1250 pLN2				2500 pLN2
			w/o stimulation	0.25ug	0.5ug	1ug	2.5ug	0.25ug	0.5ug	1ug	2.5ug	0.25ug	0.5ug	1ug	2.5ug
			1223	1784	3040	4371	7173	753	1020	2702	6516	513	579	1386	4623
			1239	2115	3983	5556	6942	689	941	2554	6213	580	590	1327	4211
				2029	2837	5462	7173	658	1188	2777	6836	467	722	1798	5533
		Mean	1231	1976	3286.67	5129.67	7096	700	1049.67	2677.67	6521.67	520	630.333	1503.67	4789
		Std. Deviation	11.3137	171.747	611.525	658.704	133.368	48.4458	126.144	113.474	311.539	56.8243	79.576	256.602	676.453
			Median CD25 expression
			w/o stroma				1250 pLN2				2500 pLN2
			w/o stimulation	0.25ug	0.5ug	1ug	2.5ug	0.25ug	0.5ug	1ug	2.5ug	0.25ug	0.5ug	1ug	2.5ug
			113	351	403	484	620	146	208	318	493	125	151	232	451
			165	339	440	497	568	165	204	325	522	140	157	230	417
				344	394	458	627	160	211	320	549	123	149	263	534
		Mean	139	344.667	412.333	479.667	605	157	207.667	321	521.333	129.333	152.333	241.667	467.333
		Std. Deviation	36.7696	6.02771	24.379	19.8578	32.2335	9.84886	3.51188	3.60555	28.006	9.29157	4.16333	18.5023	60.1858
	Supplementary Figure 3 D										Supplementary Figure 3 E
												MFI CD25 on OT1 cells
			Nitrite production									5ug OVA/side		50ug OVA/side		150ug OVA/side
			unlabeled beads	iNOSko 2.5 CD3/28	0.5 CD3/28	2.5 CD3/28	2.5 CD3/28 + IFNg ab					wt 5	iNOSko 5	wt 50	iNOSko 50	wt 150	iNOSko 150
			1.15256	0.0461025	3.91871	8.71337	3.54989					561	464	642	528	929	1270
			0.230513	0.230513	2.25902	10.1887	2.07461					451	430	663	770	2050	1300
			0.230513	0.0461025	3.18107	10.5575	2.25902					537	431	642	984	1603	1060
			0.0461025	0.414923	4.65635	10.0042	2.07461
			0.230513	0.0461025	4.84076	10.7419	1.52138				Mean	516.3	441.7	649	760.7	1527	1210
			0.0461025	0.0461025	1.33697	7.05368	0.968152				Std. Deviation	57.84	19.35	12.12	228.1	564.3	130.8
										Shapiro-Wilk normality test	W	0.9042	0.772	0.75	0.9987	0.9865	0.8421
		Mean	0.3227	0.1383	3.365	9.543	2.075				P value	0.4	0.05		0.93	0.78	0.22
		Std. Deviation	0.4165	0.1543	1.38	1.413	0.865				Passed normality test (alpha=0.05)?	Yes	No		Yes	Yes	Yes
	Shapiro-Wilk normality test	W	0.6717	0.7013	0.9395	0.8457	0.9319
		P value	0.0031	0.0064	0.6548	0.1452	0.5945
		Passed normality test (alpha=0.05)?	No	No	Yes	Yes	Yes				Kruskal-Wallis test			Dunn's multiple comparisons test	Mean rank diff.	Significant?	Summary	Adjusted P Value
											P value	0.01		wt 5 vs. iNOSko 5	3	No	ns	>0.99
											P value summary	*		wt 50 vs. iNOSko 50	-0.6667	No	ns	>0.99
	Kruskal-Wallis test			Dunn's multiple comparisons test	Mean rank diff.	Significant?	Summary	Adjusted P Value			Do the medians vary signif. (P < 0.05)?	Yes		wt 150 vs. iNOSko 150	0.6667	No	ns	>0.99
	P value	<0.001		unlabeled beads vs. iNOSko 2.5 CD3/28	2	No	ns	>0.99			Number of groups	6
	P value summary	***		unlabeled beads vs. 0.5 CD3/28	-12.67	No	ns	0.12			Kruskal-Wallis statistic	14.47
	Do the medians vary signif. (P < 0.05)?	Yes		unlabeled beads vs. 2.5 CD3/28	-19.92	Yes	***	<0.001
	Number of groups	5		unlabeled beads vs. 2.5 CD3/28 + IFNg ab	-9	No	ns	0.75
	Kruskal-Wallis statistic	25.72		iNOSko 2.5 CD3/28 vs. 0.5 CD3/28	-14.67	Yes	*	0.04
				iNOSko 2.5 CD3/28 vs. 2.5 CD3/28	-21.92	Yes	***	<0.001
				iNOSko 2.5 CD3/28 vs. 2.5 CD3/28 + IFNg ab	-11	No	ns	0.3
				0.5 CD3/28 vs. 2.5 CD3/28	-7.25	No	ns	>0.99
				0.5 CD3/28 vs. 2.5 CD3/28 + IFNg ab	3.667	No	ns	>0.99
				2.5 CD3/28 vs. 2.5 CD3/28 + IFNg ab	10.92	No	ns	0.31
	Supplementary Figure 3 F										Supplementary Figure 3H
		E:T ratio
		wt			iNOSko							% OT-1 among CD8+					# OT-1 among CD8+
		0.0529333	0.185044	0.517156	0.0623556	0.193267	0.5112					wt	iNOSko				wt	iNOSko
		27.6618	46.954	57.1197	31.3789	49.314	70.2317					3.98	5.7				81000	114000
		17.5574	40.752	65.3164	26.7965	46.056	74.8972					2.18	7.91				27000	124100
		19.8536	44.1814	64.4118	29.2745	50.1674	73.1949					1.85	8.05				34200	127200
		22.696	46.3264	69.3533	28.6831	41.0328	66.9389					2.49	3.44				27950	62100
		24.241	47.486	73.8011	30.39	45.8737	74.1219					1.92	7.84				34500	188000
		23.9356	43.3852	73.1589	24.8483	44.9163	76.6245					5.31	5.43				129000	93200
		27.5085	51.5295	72.7973	23.1566	46.5065	61.764					5.63	9.28				118000	241000
		24.2321	52.3817	77.807	18.5544	46.1925	67.1935					5.62	2.03				119000	44000
		32.7553	54.2183	69.7036	17.2389	45.9208	65.7799					2.02	7.82				39800	151000
	Mean	24.4935	47.4683	69.2743	25.5912	46.22	70.0829					4.97	4.2				122000	97000
	Std. Deviation	4.4819	4.47703	6.20519	5.08505	2.60001	4.97424					4.06					107000
											Mean	3.639	6.17			Mean	76314	124160
											Std. Deviation	1.58	2.38			Std. Deviation	43603	58246
										D'Agostino & Pearson normality test	K2	5.845	1.075		D'Agostino & Pearson normality test	K2	8.607	1.666
	Supplementary Figure 3I										P value	0.0538	0.5843			P value	0.0135	0.4347
											Passed normality test (alpha=0.05)?	Yes	Yes			Passed normality test (alpha=0.05)?	No	Yes
			% inhibition of CD4+
			0.5ug CD3/28			2.5ug CD3/28					Unpaired t test					Mann Whitney test
			-	AH6809 + L161.982	1400W	-	AH6809 + L161.982	1400W			P value	0.0092				P value	0.061
			79.0662	-52.6679	2.01466	86.7498	-9.37672	-19.3529			P value summary	**				P value summary	ns
			82.0752	23.2127	7.98064	84.6885	9.44485	-15.2908			Significantly different (P < 0.05)?	Yes				Significantly different (P < 0.05)?	No
			84.2847	4.75176	-12.8665	79.8282	11.5448	-13.7006			One- or two-tailed P value?	Two-tailed				One- or two-tailed P value?	Two-tailed
		Mean	81.81	-8.234	-0.9571	83.76	3.871	-16.11
		Std. Deviation	2.619	39.57	10.74	3.554	11.52	2.915
	Shapiro-Wilk normality test	W	0.9922	0.9192	0.9425	0.9483	0.8244	0.9401
		P value	0.83	0.45	0.54	0.56	0.17	0.53
		Passed normality test (alpha=0.05)?	Yes	Yes	Yes	Yes	Yes	Yes
	ANOVA summary for 0.5ug CD3/28			Sidak's multiple comparisons test	Mean Diff.	95.00% CI of diff.	Significant?	Summary	Adjusted P Value
	F	20.7		0.5 - vs. 0.5 EP2/4 antag	90.04	48.21 to 131.9	Yes	***	<0.001
	P value	<0.001		0.5 - vs. 0.5 EP2/4antag + 1400W	82.77	40.93 to 124.6	Yes	***	<0.001
	P value summary	***		2.5 - vs. 2.5 EP2/4 antag	79.88	38.05 to 121.7	Yes	***	<0.001
	Significant diff. among means (P < 0.05)?	Yes		2.5 - vs. 2.5 EP2/4antag + 1400W	99.87	58.04 to 141.7	Yes	***	<0.001
	R square	0.8961

## Sheet: SupplFig4
	Supplementary Figure 4
		Supplementary Figure 4B				Supplementary Figure 4C							cell number/LN
			COX2 expression					cell number/LN					CD4+		CD8+
			control	Cre+				control	Cre+				control	Cre+	control	Cre+
			129.556	0				9800000	8130000				2690000	2150000	2330000	1850000
			45.863	0				9800000	7750000				2650000	2060000	2330000	1880000
				0				8530000	6430000				2110000	1710000	2060000	1510000
		mean	87.7095	0				11700000	10100000				3040000	2610000	2660000	2410000
				not detected			Mean	9957500	8102500			Mean	2622500	2132500	2345000	1912500
							Std. Deviation	1306863	1517923			Std. Deviation	383960	370619	245561	371697
						Shapiro-Wilk test	W	0.9264	0.9671		Shapiro-Wilk test	W	0.943	0.9739	0.94	0.938
							P value	0.5732	0.8233			P value	0.6728	0.8657	0.6541	0.6423
							Passed normality test (alpha=0.05)?	Yes	Yes			Passed normality test (alpha=0.05)?	Yes	Yes	Yes	Yes
								Unpaired t test					Unpaired t test ctrl vs. Cre+
								P value	0.1134					CD4+	CD8+
								P value summary	ns				P value	0.116	0.1002
								Significantly different (P < 0.05)?	No				P value summary	ns	ns
								One- or two-tailed P value?	Two-tailed				Significantly different (P < 0.05)?	No	No
													One- or two-tailed P value?	Two-tailed	Two-tailed
		Supplementary Figure 4D						Supplementary Figure 4E							Supplementary Figure 4G
										cell number/LN
				% FoxP3+ CD25+ of CD4+ cells (LN)						FRC		EC					B cell number/LN
				control	Cre+					control	Cre+	control	Cre+				control	Cre+
				9.72	8.86					8430	8130	5100	4470				4150000	3630000
				8.68	7.54					8230	6430	4800	4030				4220000	3380000
				9.53	8.37					10200	5270	6820	3150				3680000	2690000
				9.36	9					6800	6260	4460	3730				5080000	4420000
			Mean	9.323	8.443				Mean	8415	6523	5295	3845			Mean	4282500	3530000
			Std. Deviation	0.4529	0.6595				Std. Deviation	1394	1187	1050	554.1			Std. Deviation	583231	714190
		Shapiro-Wilk test	W	0.8973	0.902			Shapiro-Wilk test	W	0.9636	0.9398	0.8455	0.9945		Shapiro-Wilk test	W	0.9293	0.9896
			P value	0.4179	0.4412				P value	0.8016	0.6529	0.2118	0.9792			P value	0.5902	0.9553
			Passed normality test (alpha=0.05)?	Yes	Yes				Passed normality test (alpha=0.05)?	Yes	Yes	Yes	Yes			Passed normality test (alpha=0.05)?	Yes	Yes
				Unpaired t test							Unpaired t test ctrl. vs. Cre+						Unpaired t test
				P value	0.0701						FRC	EC					P value	0.1538
				P value summary	ns					P value	0.0842	0.0503					P value summary	ns
				Significantly different (P < 0.05)?	No					P value summary	ns	ns					Significantly different (P < 0.05)?	No
				One- or two-tailed P value?	Two-tailed					Significantly different (P < 0.05)?	No	No					One- or two-tailed P value?	Two-tailed
										One- or two-tailed P value?	Two-tailed	Two-tailed
		Supplementary Figure 4H																		Supplementary Figure 4I
									cell number/spleen							B cell number/spleen						% FoxP3+ CD25+ of CD4+ cells (spleen)
				cell number/spleen					CD4+		CD8+					control	Cre+					control	Cre+
				control	Cre+				control	Cre+	control	Cre+				63100000	51400000					13	10.5
				103000000	84600000				13800000	12200000	9800000	8460000				75700000	86400000					9.86	12.5
				125000000	139000000				20100000	17600000	13700000	12300000				57100000	71500000					9.73	12.4
				91900000	110000000				13600000	13400000	10200000	9630000				72000000	54500000					11.6	11.8
				113000000	84300000				14300000	11800000	10600000	8850000			Mean	66975000	65950000				Mean	11.05	11.8
			Mean	108225000	104475000			Mean	15450000	13750000	11075000	9810000			Std. Deviation	8444081	16246128				Std. Deviation	1.556	0.9201
			Std. Deviation	14118634	25977859			Std. Deviation	3113947	2655184	1780215	1729798		Shapiro-Wilk test	W	0.9511	0.9126			Shapiro-Wilk test	W	0.886	0.8558
		Shapiro-Wilk test	W	0.9965	0.8638		Shapiro-Wilk test	W	0.7118	0.8284	0.7936	0.854			P value	0.723	0.4965				P value	0.36	0.25
			P value	0.988	0.274			P value	0.0158	0.1636	0.0912	0.2395			Passed normality test (alpha=0.05)?	Yes	Yes				Passed normality test (alpha=0.05)?	Yes	Yes
			Passed normality test (alpha=0.05)?	Yes	Yes			Passed normality test (alpha=0.05)?	No	Yes	Yes	Yes
																Unpaired t test						Unpaired t test
				Unpaired t test					Mann Whitney test ctrl vs. Cre+							P value	0.9145					P value	0.437
				P value	0.8082					CD4+	CD8+					P value summary	ns					P value summary	ns
				P value summary	ns				P value	0.2	0.2					Significantly different (P < 0.05)?	No					Significantly different (P < 0.05)?	No
				Significantly different (P < 0.05)?	No				P value summary	ns	ns					One- or two-tailed P value?	Two-tailed					One- or two-tailed P value?	Two-tailed
				One- or two-tailed P value?	Two-tailed				Significantly different (P < 0.05)?	No	No
									One- or two-tailed P value?	Two-tailed	Two-tailed

## Sheet: SupplFig5
	Supplementary Figure 5
	Supplementary Figure 5A
							cell number/spleen (d8 LCMVcl13)
			cell number/spleen (d8 LCMVcl13)				CD4+		CD8+
			control	Cre+			control	Cre+	control	Cre+
			102000000	113000000			6960556	11731840	26613890	21884390
			84700000	107000000			6091451	10122950	17706720	23122950
			102000000	132000000			8097643	15525740	19862140	31051480
			106000000	127000000			8708124	8910525	17035330	19773000
			114605300	83130920			11460530	10141970	20399740	16210530
			111907900	86243190			8829533	7201306	23276840	15868750
			66489180	103288900			6376313	9884747	11569120	20864360
			92380660	100886700			7418167	10189550	18198990	23506600
			101236400	100325700			10933540	10935500	17210200	23375880
		Mean	97924382	105875046		Mean	8319540	10516014	19096997	21739771
		Std. Error of Mean	4967935	5459293		Std. Error of Mean	629803	755681	1411638	1509767
	D'Agostino & Pearson test	K2	4.316	0.2345		K2	0.9788	6.243	0.8015	2.545
		P value	0.12	0.89		P value	0.61	0.04	0.67	0.28
		Passed normality test (alpha=0.05)?	Yes	Yes		Passed normality test (alpha=0.05)?	Yes	No	Yes	Yes
		Unpaired t test					Mann Whitney test ctrl vs. Cre+
		P value	0.3					CD4+	CD8+
		P value summary	ns				P value	0.04	0.3
		Significantly different (P < 0.05)?	No				P value summary	*	ns
		One- or two-tailed P value?	Two-tailed				Significantly different (P < 0.05)?	Yes	No
							One- or two-tailed P value?	Two-tailed	Two-tailed
	Supplementary Figure 5B
			% gp33+				% np396+				% gp276+					# gp33+				# np396+				# gp276+
			control	Cre+			control	Cre+			control	Cre+				control	Cre+			control	Cre+			control	Cre+
			5.43	3.69			10	2.47			2.99	2.26				1504708	800924			4555070	2368928			798417	992694
			5.74	4.99			3.14	3.69			3.68	2.86				1033598	1193443			3770091	3090164			381245	1417213
			5.44	5.05			4.42	3.76			3.86	3.21				1150986	1539417			3890943	5289278			1548229	1473630
			6.4	6.39			5.92	7.1			5.36	3.57				1036933	1305525			3481133	4841850			1227390	1001325
			2.77	3.11			3.39	2.59								618869	581916			710553	399028
			4.23	2.83			2.28	2.08								1074316	534708			537158	362221
			3.72	2.71			2.47	1.83								452126	661049			272606	413156
			5.18	2.93			3.33	2.74								1053140	756650			609712	655763
			3.31	4.23			3.03	2.86								678284	1053420			577048	652117
		Mean	4.691	3.992		Mean	4.22	3.236		Mean	3.973	2.975			Mean	955884	936339		Mean	2044924	2008056		Mean	988820	1221215
		Std. Error of Mean	0.4103	0.4235		Std. Error of Mean	0.8099	0.5286		Std. Error of Mean	0.4991	0.2789			Std. Error of Mean	106704	117446		Std. Error of Mean	602737	662557		Std. Error of Mean	254174	129969
	D'Agostino & Pearson or Shapiro-Wilk test	K2	1.097	1.33		K2	12.52	14.39		W	0.9206	0.984		D'Agostino & Pearson or Shapiro-Wilk test	K2	0.02099	1.125		K2	6.145	1.92		W	0.9839	0.7882
		P value	0.58	0.51		P value	0.002	<0.001		P value	0.54	0.93			P value	0.99	0.57		P value	0.05	0.38		P value	0.92	0.08
		Passed normality test (alpha=0.05)?	Yes	Yes		Passed normality test (alpha=0.05)?	No	No		Passed normality test (alpha=0.05)?	Yes	Yes			Passed normality test (alpha=0.05)?	Yes	Yes		Passed normality test (alpha=0.05)?	No	Yes		Passed normality test (alpha=0.05)?	Yes	Yes
			P value	0.2532			P value	0.2679			P value	0.1143				P value	0.2488			P value	0.93			P value	0.2488
			P value summary	ns			P value summary	ns			P value summary	ns				P value summary	ns			P value summary	ns			P value summary	ns
			Significantly different (P < 0.05)?	No			Significantly different (P < 0.05)?	No			Significantly different (P < 0.05)?	No				Significantly different (P < 0.05)?	No			Significantly different (P < 0.05)?	No			Significantly different (P < 0.05)?	No
			One- or two-tailed P value?	Two-tailed			One- or two-tailed P value?	Two-tailed			One- or two-tailed P value?	Two-tailed				One- or two-tailed P value?	Two-tailed			One- or two-tailed P value?	Two-tailed			One- or two-tailed P value?	Two-tailed
			Test	unpaired t-test			Test	Mann Whitney			Test	unpaired t-test				Test	unpaired t-test			Test	Mann Whitney			Test	unpaired t-test
	Supplementary Figure 5C							Supplementary Figure 5D														Supplementary Figure 5E
			MFI PD1 normalized							MFI IFNg normalized						MFI TNFa normalized							PFU/ml
			gp33+		np396+					gp33+		np396+				gp33+		np396+					control	Cre+
			control	Cre+	control	Cre+				control	Cre+	control	Cre+			control	Cre+	control	Cre+				733.33	138958
			0.86219	1.4222	0.945125	1.3286				1.13318	0.646445	1.20919	0.698147			1.10289	0.679409	1.03118	0.933536				287500	12791.7
			1.0208	1.26535	0.955251	1.48195				0.801085	0.87313	0.805297	0.710865			0.912881	0.805682	0.99083	0.829571				19406.2	34666.7
			1.16086	1.22851	1.01911	1.10436				1.06573	0.77729	0.985514	0.662958			0.984226	0.854694	1.09998	0.851578				62500	49400
			0.956151	1.71661	1.08052	1.82868				0.984279	0.745563	1.03697	0.770965			1.06143	0.724558	1.01796	0.792415				49800	64500
			0.778017	1.1084	1.02162	1.12475				0.997949	0.745044	0.937782	0.901713			0.86514	0.817884	0.908184	0.97006				60000	51100
			0.991456	1.1034	0.822922	1.10897				1.05947	0.857826	1.01894	0.779982			1.01054	0.997819	0.99002	0.876247				83800	78100
			1.06084	1.09143	1.01683	1.04095				1.06288	0.717703	0.982867	1.17223			0.963286	0.846965	0.91018	1.01198				50800
			0.884206	1.18414	0.830605	0.986454				0.89542	1.14149	1.02344	0.987376			1.0996	0.997819	1.17365	1.06387
			1.28548	1.28548	1.30802	0.896621					0.977444						1.07961					Mean	76817	61360
																						Std. Error of Mean	31457	15143
		Mean	1	1.267	1	1.211			Mean	1	0.8313	1	0.8355		Mean	1	0.8672	1.015	0.9162			W	0.6976	0.9156
		Std. Error of Mean	0.05207	0.06642	0.04824	0.09691			Std. Error of Mean	0.03787	0.05066	0.03971	0.06156		Std. Error of Mean	0.0304	0.04435	0.0317	0.03348			P value	0.002	0.44
		K2	0.6182	8.011	4.01	4.897			K2	1.724	3.103	2.277	2.718		K2	0.5755	0.5154	0.6434	0.7792			Passed normality test (alpha=0.05)?	No	Yes
		P value	0.73	0.02	0.13	0.09			P value	0.42	0.21	0.32	0.26		P value	0.75	0.77	0.72	0.68
		Passed normality test (alpha=0.05)?	Yes	No	Yes	Yes			Passed normality test (alpha=0.05)?	Yes	Yes	Yes	Yes		Passed normality test (alpha=0.05)?	Yes	Yes	Yes	Yes			Mann Whitney test
																						P value	>0.9999
			MFI PD1 ctrl vs. Cre+							MFI IFNg ctrl vs. Cre+						MFI TNFa ctrl vs. Cre+						P value summary	ns
				gp33+	np396+						gp33+	np396+					gp33+	np396+				Significantly different (P < 0.05)?	No
			P value	0.004	0.07					P value	0.02	0.04				P value	0.03	0.05				One- or two-tailed P value?	Two-tailed
			P value summary	**	ns					P value summary	*	*				P value summary	*	*
			Significantly different (P < 0.05)?	Yes	No					Significantly different (P < 0.05)?	Yes	Yes				Significantly different (P < 0.05)?	Yes	Yes
			One- or two-tailed P value?	Two-tailed	Two-tailed					One- or two-tailed P value?	Two-tailed	Two-tailed				One- or two-tailed P value?	Two-tailed	Two-tailed
			test	Mann-Whitney	unpaired t-test					test	unpaired t-test					test	unpaired t-test

## Sheet: SupplFig6
	Supplementary Figure 6
	Supplementary Figure 6B
			% tetramer + cells (of CD8+)/spleen												# tetramer + cells (of CD8+)/spleen
			% gp33+		% gp276+		% np396+		sum of tet+ cells						# gp33+		# gp276+		# np396+		sum of tet+ cells
			control	Cre+	control	Cre+	control	Cre+	control	Cre+					control	Cre+	control	Cre+	control	Cre+	control	Cre+
			20	5.15	14.3	15.5	1.58	7.52	35.88	28.17					580389	439314	464311	1235571	50373.4	597193	1.09507e+06	2.27208e+06
			1.65	6.33	1.45	10.7	3.37	6.46	6.47	23.49					82472.7	559665	72163.6	972050	164946	589121	319582	2.12084e+06
			2.54	10.7	2.69	12.4	3.54	5.67	8.77	28.77					203885	765563	219981	939555	289731	431499	713596	2.13662e+06
			8.35	9.77	11.4	12.6	2.3	10.1	22.05	32.47					538598	922726	724659	1338993	146890	1061481	1.41015e+06	3.3232e+06
			3.72	5.95	6.22	9.7	4.97	10.1	14.91	25.75					86281.1	564913	155306	916262	124245	957597	365832	2.43877e+06
			2.98	3.18	9.8	2.44	2.52	7.77	15.3	13.39					233504	178198	772686	137959	199540	436871	1.20573e+06	753028
			11.8	2.93	1.48	1.79	2.74	7.65	16.02	12.37					473376	191880	17066.7	111930	30720	485030	196286	788840
			8.03	2.34		1.88		4.57		8.79					148500	78515.5		63319		151966		293800
			9.42	3.02		2.86		8.56		14.44					136688	98175		95200		282625		476000
				2.6		2.33		6.82		11.75						149952		131776		381696		663424
				4.58		17.9		5.4		27.88						186936		769738		230921		1.18759e+06
				3.81		12.6		11.5		27.91						109914		378592		345444		833950
				2.53		9.67		5.8		18						63190.4		239866		144435		447491
				3.76		12.2		5.67		21.63						114845		387320		180149		682313
				2.18		6.69		4.5		13.37						198960		610143		411183		1.22029e+06
				3.63		2.43		5.88		11.94						261023		51800		124600		437423
				3.63		2.07		7.74		13.44						173801		21466.7		79333.3		100800
				2.92		3.62		3.11		9.65						151271		97066.7		83200		354068
				3.63												88385.4
				5.9												404490
				7.86												545478
				6.88												339700
		Mean	7.61	4.695	6.763	7.743	3.003	6.934	16.54	19.08				Mean	275966	299404	346596	472145	143778	387464	758035	1140584
		Std. Error of Mean	1.947	0.5094	1.955	1.276	0.4116	0.5115	3.744	1.85				Std. Error of Mean	66320	51112	116993	104855	33366	65924	182762	216401
	Shapiro-Wilk test	W	0.8829	0.8588	0.8993	0.8714	0.9562	0.9662	0.881	0.8872			Shapiro-Wilk test	W	0.8362	0.8416	0.8822	0.8544	0.9643	0.8812	0.9067	0.861
		P value	0.17	0.005	0.33	0.02	0.79	0.72	0.231	0.0345				P value	0.05	0.002	0.24	0.01	0.85	0.03	0.3733	0.0127
		Passed normality test (alpha=0.05)?	Yes	No	Yes	No	Yes	Yes	Yes	No				Passed normality test (alpha=0.05)?	Yes	No	Yes	No	Yes	No	Yes	No
				gp33+	gp276+	np396+	summ tet+ cells									gp33+	gp276+	np396+	summ tet+ cells
			P value	0.292	0.5649	<0.001	0.5043								P value	0.915	0.6573	0.0205	0.4584
			Exact or approximate P value?	Exact	Exact	Exact	Exact								Exact or approximate P value?	Exact	Exact	Exact	Exact
			P value summary	ns	ns	***	ns								P value summary	ns	ns	*	ns
			Significantly different (P < 0.05)?	No	No	Yes	No								Significantly different (P < 0.05)?	No	No	Yes	No
			One- or two-tailed P value?	Two-tailed	Two-tailed	Two-tailed	Two-tailed								One- or two-tailed P value?	Two-tailed	Two-tailed	Two-tailed	Two-tailed
				Mann Whitney test (ctrl vs. Cre+)												Mann Whitney test (ctrl vs. Cre+)
	Supplementary Figure 6C
				MFI IFNg (normalized to ctrl)								MFI TNFa (normalized to ctrl)
				median IFNg gp33 control	median IFNg gp33 CCL19Cre x COX	median IFNg np396 control	median IFNg np396 CCL19Cre x CO					median TNFa gp33 control	median TNFa gp33 CCL19Cre x COX	median TNFa np396 control	median TNFa np396 CCL19Cre x CO
				1	0.69	1	0.71					1	0.67	1	0.68
				0.72	0.95	0.82	0.99					0.69	0.8	0.77	0.75
				1.12	1.14	0.99	1.2					1.13	0.89	0.99	1.04
				1.16	1.16	1.18	1.41					1.18	1.13	1.23	1.02
				1.04	0.9	1.12	0.98					1.07	0.91	1.07	0.87
				0.96	1.12	0.88	1.01					0.93	1.09	0.93	1.04
					1.04		1.09						1.05		1.16
					1.03		1.1						0.93		1.04
					1.24		1.26						1.11		1.18
					1.02		1.14						0.98		1.05
					0.98		0.98						0.75		0.78
					0.76		0.79						0.7		0.62
					0.94		1.01						1.01		0.95
					0.95		0.96						0.86		0.93
					1.19		1.05						0.99		1.1
			Mean	1	1.007	0.9983	1.045				Mean	1	0.9247	0.9983	0.9473
			Std. Error of Mean	0.06367	0.03953	0.05588	0.04451				Std. Error of Mean	0.07193	0.03787	0.0621	0.04451
		Shapiro-Wilk test	W	0.9029	0.9592	0.9589	0.9621			Shapiro-Wilk test	W	0.9176	0.9552	0.9756	0.929
			P value	0.39	0.68	0.81	0.73				P value	0.49	0.61	0.93	0.26
			Passed normality test (alpha=0.05)?	Yes	Yes	Yes	Yes				Passed normality test (alpha=0.05)?	Yes	Yes	Yes	Yes
				gp33+	np396+							gp33+	np396+
			P value	0.92	0.56						P value	0.33	0.54
			P value summary	ns	ns						P value summary	ns	ns
			Are means signif. different? (P < 0.05)	No	No						Are means signif. different? (P < 0.05)	No	No
			One- or two-tailed P value?	Two-tailed	Two-tailed						One- or two-tailed P value?	Two-tailed	Two-tailed
				Unpaired t test (ctrl vs. Cre+)								Unpaired t test (ctrl vs. Cre+)
	Supplementary Figure 6D
				cell# of IFNg+ CD8+							cell# of TNFa+ CD8+
				gp33+		np396+					gp33+		np396+
				control	Cre+	control	Cre+				control	Cre+	control	Cre+
				1.36102e+06	611779	518996	347504				551146	33463.4	62769.4	17160.7
				721907	732285	336981	454522				64382.6	40214.9	12054.6	18704.6
				763831	515745	489833	284238				542390	47587.4	238960	17363
				274382	857510	151418	890812				36838.3	101569	21340.8	47454.5
				212586	670703	216104	474031				2563.1	56312.2	603.08	15128.7
				488293	401761	357721	280420				23178.5	4005.99	5562.83	4005.99
				537036	554235	422207	530665				29407.4	19998.2	6511.64	12856
				1.27524e+06	281612	320966	296434				310612	5052.85	6557.37	4379.14
				1.02724e+06	244527	993290	227367				73374.2	6434.93	52566.6	1746.62
				3.35397e+06	450183	2.73836e+06	423805				169821	13482	63682.9	4982.5
					2.0563e+06		2.03706e+06					43985		27490.6
					928161		1.02412e+06					22680.6		13085
					1.15032e+06		1.10648e+06					76086.4		27081.6
					1.95912e+06		1.90958e+06					87822.5		76563.2
					5.08453e+06		4.55397e+06					176853		221066
			Mean	1001550	1099918	654588	989399			Mean	180371	49037	47061	33938
			Std. Error of Mean	288748	317193	242719	294634			Std. Error of Mean	67513	12014	22713	14271
		Shapiro-Wilk test	W	0.7614	0.6433	0.6136	0.6729		Shapiro-Wilk test	W	0.7713	0.8503	0.6517	0.5576
			P value	0.005	<0.001	<0.001	<0.001			P value	0.006	0.02	<0.001	<0.001
			Passed normality test (alpha=0.05)?	No	No	No	No			Passed normality test (alpha=0.05)?	No	No	No	No
				gp33+	np396+						gp33+	np396+
			P value	0.98	0.37					P value	0.18	0.81
			P value summary	ns	ns					P value summary	ns	ns
			Are means signif. different? (P < 0.05)	No	No					Are means signif. different? (P < 0.05)	No	No
			One- or two-tailed P value?	Two-tailed	Two-tailed					One- or two-tailed P value?	Two-tailed	Two-tailed
				Mann Whitney Test
	Supplementary Figure 6E
		PFU/ml blood					PFU/pLN					PFU/mg spleen
		control	Cre+				control	Cre+				control	Cre+
		82916.7	13250									326.823	232.828
		160000	18958.3				39500	19700				195.833	336.471
		162000	10500				63800	2470				490.079	495.37
		53800	14208.3				29900	7440				1809.94	308.753
		120000	17000				123000	11200				668.478	279.545
		173000	47700				25800	18900				2787.94	300.373
		34800	26600				9910	12900				3350.41	120.139
		22200	149000				5640	9540				9529.89	251.389
		7810	147000				5570	83700					256.818
		3562.5	122000				170	8590					637.755
			24800					26400					420.752
			24400					6810					446.751
			42400					3650					932.143
			61500					4760					484.127
			19100					4590					1833.33
			22900					1680					977.909
			12000					1270					2619.79
			9000					6880					1257.86
			6190					2810					510.621
			1880					3230					1162.76
			6600					4200					927.16
			15937.5
			24291.7
	Mean	82009	35225			Mean	33699	12036			Mean	2395	704.4
	Std. Error of Mean	21204	8716			Std. Error of Mean	13049	4059			Std. Error of Mean	2395	704.4
Shapiro-Wilk test	W	0.8837	0.6648		Shapiro-Wilk test	W	0.8124	0.5432		Shapiro-Wilk test	W	0.7348	0.7855
	P value	0.1438	<0.0001			P value	0.0283	<0.0001			P value	0.0055	0.0004
	Passed normality test (alpha=0.05)?	Yes	No			Passed normality test (alpha=0.05)?	No	No			Passed normality test (alpha=0.05)?	No	No
	Mann Whitney test					Mann Whitney test					Mann Whitney test
	P value	0.0662				P value	0.0854				P value	0.139
	Exact or approximate P value?	Exact				Exact or approximate P value?	Exact				Exact or approximate P value?	Exact
	P value summary	ns				P value summary	ns				P value summary	ns
	Significantly different (P < 0.05)?	No				Significantly different (P < 0.05)?	No				Significantly different (P < 0.05)?	No
	One- or two-tailed P value?	Two-tailed				One- or two-tailed P value?	Two-tailed				One- or two-tailed P value?	Two-tailed
